# Supplementary material for: Solvation-property relationship of lithium-sulphur battery electrolytes
Source: Nat Commun. 2024 Feb 10;15:1268. doi: 10.1038/s41467-023-44527-x (PMC10858963; doi:10.1038/s41467-023-44527-x)
Supplement: Supplementary file 3 — Source Data [file 41467_2023_44527_MOESM3_ESM.xlsx]

## Sheet: Figure 1b
	Electrolyte	Solvation Energy (kJ/mol)
	4 M DME	-1.7278
	DME-TTE 4:6	-6.8742
	DME-TTE 1:1	-10.0804
	DME-TTE 6:4	-11.9627
	DOL-DME	-12.1332
	THF	-13.9801
	2 M DME	-13.9817
	DME	-17.9344
	G4	-21.8066

## Sheet: Figure 2a
	Normalized Capacity (%)	Voltage (V)	Normalized Capacity (%)	Voltage (V)
	DME	DME	DME-TTE 1:1	DME-TTE 1:1
	0	2.6023	0	2.5381
	0.01805	2.6023	0.01491	2.5381
	0.02556	2.5546	0.02169	2.4591
	0.03609	2.5226	0.02711	2.4166
	0.03759	2.5025	0.03118	2.3961
	0.04511	2.4885	0.03796	2.3837
	0.05564	2.4771	0.04474	2.3775
	0.06316	2.4665	0.05152	2.3726
	0.07068	2.4594	0.05558	2.3673
	0.0782	2.4523	0.06778	2.3633
	0.08872	2.4473	0.07592	2.3574
	0.10075	2.4436	0.08812	2.3555
	0.10376	2.4386	0.09897	2.3531
	0.11579	2.4358	0.10981	2.3496
	0.12632	2.429	0.12201	2.3472
	0.13835	2.4265	0.13286	2.3453
	0.15038	2.424	0.1437	2.3447
	0.16391	2.4216	0.1559	2.3422
	0.17895	2.4194	0.16675	2.3406
	0.19098	2.4166	0.1776	2.3391
	0.20301	2.4157	0.1898	2.3382
	0.21654	2.4132	0.20064	2.3363
	0.22858	2.4123	0.21149	2.3363
	0.2406	2.4104	0.22369	2.3351
	0.25414	2.4085	0.23454	2.3335
	0.26617	2.4085	0.24538	2.3326
	0.2782	2.4089	0.25758	2.3317
	0.29173	2.4064	0.26843	2.3307
	0.30376	2.4058	0.27927	2.3307
	0.31579	2.407	0.29147	2.3295
	0.32933	2.4048	0.30232	2.3292
	0.34136	2.4058	0.31317	2.3282
	0.35339	2.4036	0.32537	2.3279
	0.36692	2.403	0.33621	2.3279
	0.37895	2.4017	0.34706	2.327
	0.39098	2.403	0.35926	2.327
	0.40452	2.4027	0.3701	2.3258
	0.41655	2.4005	0.38095	2.3264
	0.42858	2.4005	0.39315	2.3245
	0.44211	2.3999	0.404	2.3245
	0.45414	2.3992	0.41484	2.3233
	0.46617	2.398	0.42704	2.323
	0.47971	2.398	0.43789	2.322
	0.49174	2.3977	0.44873	2.322
	0.50377	2.3974	0.46094	2.3224
	0.5188	2.3971	0.47178	2.3214
	0.53234	2.398	0.48263	2.3208
	0.54437	2.3961	0.49483	2.3211
	0.5564	2.3952	0.50567	2.3202
	0.56993	2.3965	0.51652	2.3202
	0.58196	2.3952	0.52872	2.3205
	0.59399	2.3952	0.53957	2.3193
	0.60753	2.3952	0.55041	2.3189
	0.61956	2.3946	0.56261	2.3189
	0.63159	2.393	0.57346	2.3183
	0.64512	2.3927	0.5843	2.3183
	0.65715	2.3927	0.59651	2.3183
	0.66918	2.3924	0.60735	2.3177
	0.68272	2.3921	0.6182	2.3174
	0.69475	2.3918	0.6304	2.3177
	0.70678	2.3927	0.64124	2.3174
	0.72031	2.3912	0.65209	2.3171
	0.73234	2.3906	0.66429	2.3171
	0.74437	2.3915	0.67514	2.3165
	0.75791	2.3906	0.68598	2.3165
	0.76994	2.3906	0.69818	2.3158
	0.78197	2.3912	0.70903	2.3155
	0.7955	2.3915	0.71987	2.3146
	0.80753	2.3915	0.73207	2.3149
	0.81956	2.3893	0.74292	2.3149
	0.8331	2.3896	0.75377	2.3137
	0.84513	2.3903	0.76597	2.314
	0.85716	2.3896	0.77681	2.3143
	0.87069	2.3896	0.78766	2.314
	0.88272	2.3884	0.79986	2.3134
	0.89475	2.3881	0.8107	2.3127
	0.90828	2.3881	0.82155	2.3127
	0.92031	2.3887	0.83375	2.3121
	0.93235	2.3884	0.8446	2.3127
	0.94588	2.3884	0.85544	2.3121
	0.95791	2.3887	0.86764	2.3118
	0.96994	2.3875	0.87849	2.3121
	0.98347	2.3875	0.88934	2.3115
	0.9955	2.3884	0.90154	2.3115
	1.00753	2.3865	0.91238	2.3118
	1.02107	2.3865	0.92323	2.3112
	1.0331	2.3862	0.93543	2.3103
	1.04513	2.3859	0.94627	2.3109
	1.05866	2.3853	0.95712	2.3103
	1.07069	2.3859	0.96932	2.3106
	1.08272	2.3853	0.98017	2.3106
	1.09626	2.3856	0.99101	2.3106
	1.10829	2.3853	1.00321	2.3093
	1.12032	2.3859	1.01406	2.3096
	1.13385	2.3856	1.0249	2.3096
	1.14588	2.3859	1.03711	2.3087
	1.15791	2.3853	1.04795	2.3093
	1.17145	2.3837	1.0588	2.3084
	1.18348	2.3831	1.071	2.3087
	1.19551	2.3831	1.08184	2.3075
	1.20904	2.3834	1.09269	2.3069
	1.22107	2.3844	1.10489	2.3081
	1.2331	2.3834	1.11574	2.3078
	1.24663	2.3816	1.12658	2.3072
	1.25867	2.3825	1.13878	2.3069
	1.2707	2.3819	1.14963	2.3069
	1.28423	2.3834	1.16047	2.3065
	1.29927	2.3816	1.17267	2.3072
	1.3113	2.3825	1.18352	2.3062
	1.32333	2.3816	1.19437	2.3065
	1.33686	2.3822	1.20657	2.3059
	1.34889	2.3822	1.21741	2.3059
	1.36092	2.381	1.22826	2.3059
	1.37446	2.381	1.24046	2.3065
	1.38949	2.381	1.25131	2.3053
	1.40153	2.3813	1.26215	2.3059
	1.41355	2.3813	1.27435	2.3056
	1.42709	2.3806	1.2852	2.3059
	1.43912	2.3819	1.29604	2.3056
	1.45416	2.3816	1.30824	2.3059
	1.46619	2.3806	1.31909	2.3053
	1.47972	2.38	1.32994	2.3047
	1.49175	2.3794	1.34214	2.3038
	1.50378	2.3788	1.35298	2.3034
	1.51732	2.3785	1.36383	2.3041
	1.52935	2.3791	1.37603	2.3028
	1.54138	2.3785	1.38687	2.3041
	1.55491	2.3782	1.39772	2.3031
	1.56694	2.3794	1.40992	2.3028
	1.57897	2.3779	1.42077	2.3031
	1.59251	2.3779	1.43161	2.3034
	1.60454	2.3779	1.44381	2.3025
	1.61657	2.3779	1.45466	2.3028
	1.6301	2.3779	1.4655	2.3025
	1.64213	2.3788	1.47771	2.3025
	1.65416	2.3779	1.48855	2.3022
	1.66769	2.3788	1.4994	2.3025
	1.67972	2.3785	1.5116	2.3025
	1.69175	2.3779	1.52244	2.3016
	1.70529	2.3775	1.53329	2.3016
	1.71732	2.3772	1.54549	2.3013
	1.72935	2.3772	1.55634	2.3016
	1.74288	2.3769	1.56718	2.3013
	1.75491	2.3766	1.57938	2.3007
	1.76694	2.3763	1.59023	2.3016
	1.78048	2.3763	1.60107	2.3013
	1.79251	2.3772	1.61328	2.301
	1.80454	2.3769	1.62412	2.3003
	1.81807	2.376	1.63497	2.3003
	1.8301	2.3769	1.64717	2.301
	1.84213	2.376	1.65801	2.301
	1.85567	2.3757	1.66886	2.3007
	1.8677	2.3754	1.68106	2.2994
	1.87973	2.3757	1.69191	2.2997
	1.89326	2.3751	1.70275	2.3003
	1.90529	2.3751	1.71495	2.2985
	1.91732	2.376	1.7258	2.2994
	1.93086	2.3754	1.73664	2.2991
	1.94289	2.3751	1.74884	2.2991
	1.95492	2.3748	1.75969	2.2991
	1.96995	2.3748	1.77054	2.2985
	1.98349	2.3744	1.78274	2.2985
	1.99552	2.3757	1.79358	2.2985
	2.00755	2.3757	1.80443	2.2979
	2.02108	2.3741	1.81663	2.2985
	2.03311	2.3744	1.82747	2.2972
	2.04514	2.3757	1.83832	2.2979
	2.05868	2.3744	1.85052	2.2976
	2.07071	2.3741	1.86137	2.2976
	2.08274	2.3735	1.87221	2.2976
	2.09627	2.3744	1.88441	2.2969
	2.1083	2.3744	1.89526	2.2972
	2.12033	2.3738	1.90611	2.2969
	2.13387	2.3748	1.91831	2.2969
	2.1459	2.3741	1.92915	2.2969
	2.15793	2.3732	1.94	2.2969
	2.17146	2.3744	1.9522	2.2966
	2.18349	2.372	1.96304	2.2966
	2.19552	2.3735	1.97389	2.2963
	2.20906	2.3723	1.98609	2.2966
	2.22109	2.3717	1.99694	2.2966
	2.23312	2.372	2.00778	2.2966
	2.24665	2.3735	2.01998	2.2966
	2.25868	2.3729	2.03083	2.2972
	2.27071	2.3717	2.04167	2.2963
	2.28424	2.3723	2.05388	2.2963
	2.29628	2.3726	2.06472	2.2966
	2.30831	2.3726	2.07557	2.296
	2.32184	2.3717	2.08777	2.2957
	2.33387	2.3732	2.09861	2.2951
	2.3459	2.3726	2.10946	2.296
	2.35943	2.3723	2.12166	2.2957
	2.37146	2.372	2.13251	2.2954
	2.38349	2.372	2.14335	2.2951
	2.39703	2.3713	2.15555	2.2954
	2.40906	2.3707	2.1664	2.2957
	2.42109	2.3713	2.17724	2.2951
	2.43462	2.3707	2.18944	2.2945
	2.44665	2.3717	2.20029	2.2945
	2.45868	2.3707	2.21114	2.2951
	2.47222	2.371	2.22334	2.2948
	2.48425	2.3704	2.23418	2.2948
	2.49628	2.3704	2.24503	2.2945
	2.50981	2.3713	2.25723	2.2948
	2.52184	2.3713	2.26808	2.2945
	2.53387	2.3707	2.27892	2.2945
	2.54741	2.3704	2.29112	2.2945
	2.55944	2.3701	2.30197	2.2945
	2.57147	2.371	2.31281	2.2938
	2.585	2.371	2.32501	2.2941
	2.59703	2.3698	2.33586	2.2932
	2.60906	2.3704	2.3467	2.2938
	2.6226	2.3717	2.35891	2.2929
	2.63463	2.3713	2.36975	2.2932
	2.64666	2.3695	2.3806	2.2932
	2.66019	2.3704	2.3928	2.2935
	2.67222	2.371	2.40364	2.2926
	2.68425	2.3704	2.41449	2.2935
	2.69778	2.3701	2.42669	2.2926
	2.70982	2.3698	2.43754	2.2929
	2.72185	2.3689	2.44838	2.2926
	2.73538	2.3695	2.46058	2.2929
	2.74741	2.3689	2.47143	2.2926
	2.75944	2.3695	2.48227	2.2926
	2.77297	2.3695	2.49448	2.2926
	2.785	2.3698	2.50532	2.2926
	2.79703	2.3695	2.51617	2.2929
	2.81057	2.3682	2.52837	2.2926
	2.8226	2.3689	2.53921	2.2926
	2.83463	2.3689	2.55006	2.2923
	2.84816	2.3701	2.56226	2.2926
	2.86019	2.3679	2.57311	2.2926
	2.87222	2.3692	2.58395	2.292
	2.88576	2.3692	2.59615	2.2923
	2.89779	2.3676	2.607	2.2923
	2.90982	2.3673	2.61784	2.292
	2.92335	2.3679	2.63005	2.2923
	2.93538	2.3692	2.64089	2.2917
	2.94741	2.3673	2.65174	2.2914
	2.96095	2.3673	2.66394	2.2914
	2.97298	2.3673	2.67478	2.2917
	2.98501	2.3673	2.68563	2.2904
	2.99854	2.3676	2.69783	2.291
	3.01057	2.3679	2.70868	2.291
	3.0226	2.3686	2.71952	2.2907
	3.03614	2.3673	2.73172	2.2901
	3.04817	2.3682	2.74257	2.2904
	3.0602	2.3679	2.75341	2.2907
	3.07373	2.3664	2.76561	2.2904
	3.08576	2.3682	2.77646	2.2901
	3.09779	2.367	2.7873	2.2904
	3.11133	2.3667	2.79951	2.2904
	3.12335	2.3667	2.81035	2.2904
	3.13539	2.367	2.8212	2.2901
	3.14892	2.3661	2.8334	2.2898
	3.16095	2.3676	2.84424	2.2895
	3.17298	2.367	2.85509	2.2901
	3.18651	2.3658	2.86729	2.2889
	3.19854	2.367	2.87814	2.2904
	3.21057	2.3661	2.88898	2.2901
	3.22411	2.3658	2.90118	2.2901
	3.23614	2.3655	2.91203	2.2889
	3.24817	2.3661	2.92287	2.2895
	3.2617	2.3667	2.93508	2.2895
	3.27373	2.3664	2.94592	2.2892
	3.28576	2.3651	2.95677	2.2883
	3.2993	2.3648	2.96897	2.2892
	3.31133	2.3667	2.97981	2.2886
	3.32336	2.3651	2.99066	2.2883
	3.33689	2.3664	3.00286	2.2886
	3.34892	2.3648	3.01371	2.2886
	3.36095	2.3651	3.02455	2.2889
	3.37449	2.3658	3.03675	2.2879
	3.38652	2.3655	3.0476	2.2892
	3.39855	2.3658	3.05844	2.2886
	3.41208	2.3661	3.07065	2.2879
	3.42411	2.3664	3.08149	2.2873
	3.43915	2.3655	3.09234	2.2883
	3.45118	2.3655	3.10454	2.2883
	3.46471	2.3651	3.11538	2.2886
	3.47674	2.3651	3.12623	2.2876
	3.48877	2.3651	3.13843	2.2879
	3.50231	2.3651	3.14928	2.287
	3.51434	2.3658	3.16012	2.2873
	3.52637	2.3645	3.17232	2.2867
	3.5399	2.3655	3.18317	2.2876
	3.55193	2.3655	3.19401	2.2876
	3.56396	2.3639	3.20621	2.287
	3.5775	2.3642	3.21706	2.2867
	3.58953	2.3639	3.22791	2.2873
	3.60156	2.363	3.24011	2.2867
	3.61509	2.363	3.25095	2.2867
	3.62712	2.3642	3.2618	2.2864
	3.63915	2.3645	3.274	2.2867
	3.65269	2.3627	3.28485	2.2864
	3.66472	2.3633	3.29569	2.2861
	3.67675	2.3627	3.30789	2.2864
	3.69028	2.3639	3.31874	2.2861
	3.70231	2.3627	3.32958	2.2864
	3.71434	2.3627	3.34178	2.2858
	3.72788	2.3627	3.35263	2.2864
	3.73991	2.3639	3.36347	2.2864
	3.75194	2.3624	3.37568	2.2864
	3.76547	2.3624	3.38652	2.2858
	3.7775	2.3636	3.39737	2.2864
	3.79254	2.3627	3.40957	2.2858
	3.80457	2.3627	3.42041	2.2858
	3.8181	2.3627	3.43126	2.2858
	3.83013	2.3627	3.44346	2.2858
	3.84216	2.3636	3.45431	2.2852
	3.8557	2.3633	3.46515	2.2855
	3.86773	2.3633	3.47735	2.2845
	3.87976	2.3624	3.4882	2.2845
	3.89329	2.362	3.49904	2.2855
	3.90532	2.3624	3.51125	2.2845
	3.91735	2.362	3.52209	2.2848
	3.93089	2.362	3.53294	2.2848
	3.94292	2.362	3.54514	2.2852
	3.95495	2.362	3.55598	2.2852
	3.96848	2.362	3.56683	2.2848
	3.98051	2.3614	3.57903	2.2852
	3.99254	2.362	3.58988	2.2842
	4.00608	2.3611	3.60072	2.2848
	4.01811	2.362	3.61292	2.2842
	4.03014	2.3617	3.62377	2.2852
	4.04367	2.3617	3.63461	2.2839
	4.0557	2.3617	3.64682	2.2845
	4.06773	2.3614	3.65766	2.2839
	4.08126	2.3624	3.66851	2.2836
	4.09329	2.3617	3.68071	2.2842
	4.10532	2.3611	3.69155	2.2833
	4.11886	2.362	3.7024	2.2842
	4.13089	2.3617	3.7146	2.2842
	4.14292	2.3614	3.72544	2.2836
	4.15645	2.3627	3.73629	2.2839
	4.16848	2.3614	3.74849	2.2836
	4.18051	2.362	3.75934	2.2842
	4.19405	2.3617	3.77018	2.2839
	4.20608	2.362	3.78238	2.2836
	4.21811	2.3605	3.79323	2.2833
	4.23164	2.362	3.80407	2.2827
	4.24367	2.362	3.81628	2.2836
	4.2557	2.3611	3.82712	2.2836
	4.26924	2.3599	3.83797	2.2836
	4.28127	2.3602	3.85017	2.2827
	4.2933	2.3608	3.86101	2.2833
	4.30683	2.3602	3.87186	2.283
	4.31886	2.3611	3.88406	2.2827
	4.33089	2.3614	3.89491	2.2821
	4.34443	2.3602	3.90575	2.283
	4.35646	2.3605	3.91795	2.2836
	4.36849	2.3596	3.9288	2.2821
	4.38202	2.3596	3.93964	2.2821
	4.39405	2.3599	3.95185	2.2817
	4.40608	2.3593	3.96269	2.2827
	4.41962	2.3602	3.97354	2.2821
	4.43165	2.3593	3.98574	2.2824
	4.44368	2.3596	3.99658	2.2814
	4.45721	2.3605	4.00743	2.2811
	4.46924	2.3589	4.01963	2.2811
	4.48127	2.3608	4.03048	2.2817
	4.4948	2.3589	4.04132	2.2821
	4.50683	2.3589	4.05352	2.2808
	4.51887	2.3605	4.06437	2.2821
	4.5324	2.3602	4.07521	2.2811
	4.54443	2.3599	4.08742	2.2808
	4.55646	2.3599	4.09826	2.2821
	4.56999	2.3596	4.10911	2.2814
	4.58202	2.3593	4.12131	2.2814
	4.59405	2.3586	4.13215	2.2805
	4.60909	2.3586	4.143	2.2811
	4.62263	2.3593	4.1552	2.2808
	4.63466	2.3583	4.16604	2.2808
	4.64669	2.3583	4.17689	2.2808
	4.66022	2.3596	4.18909	2.2808
	4.67225	2.358	4.19994	2.2805
	4.68428	2.3583	4.21078	2.2808
	4.69781	2.358	4.22298	2.2805
	4.70985	2.3593	4.23383	2.2802
	4.72188	2.3593	4.24468	2.2802
	4.73541	2.3577	4.25688	2.2805
	4.74744	2.3589	4.26772	2.2799
	4.75947	2.3586	4.27857	2.2802
	4.773	2.358	4.29077	2.2805
	4.78503	2.3574	4.30161	2.2802
	4.79706	2.3593	4.31246	2.2808
	4.8121	2.3589	4.32466	2.2805
	4.82564	2.3593	4.33551	2.2796
	4.83767	2.3577	4.34635	2.2796
	4.8497	2.3568	4.35855	2.2802
	4.86323	2.3568	4.3694	2.2802
	4.87526	2.3586	4.38024	2.2802
	4.88729	2.3568	4.39245	2.279
	4.90083	2.3577	4.40329	2.2799
	4.91286	2.358	4.41414	2.2796
	4.92489	2.3568	4.42634	2.279
	4.93842	2.3574	4.43718	2.2799
	4.95045	2.3577	4.44803	2.2786
	4.96248	2.3583	4.46023	2.2796
	4.97601	2.3577	4.47108	2.279
	4.98805	2.3583	4.48192	2.279
	5.00007	2.3565	4.49412	2.2796
	5.01361	2.3571	4.50497	2.2783
	5.02564	2.3574	4.51581	2.2783
	5.03767	2.3565	4.52802	2.279
	5.0512	2.3571	4.53886	2.2793
	5.06323	2.3568	4.54971	2.278
	5.07526	2.3577	4.56191	2.279
	5.0888	2.3568	4.57275	2.2783
	5.10083	2.358	4.5836	2.2786
	5.11286	2.3571	4.5958	2.2793
	5.12639	2.3565	4.60665	2.2777
	5.13842	2.3574	4.61749	2.2783
	5.15045	2.3574	4.62969	2.2783
	5.16399	2.3574	4.64054	2.2783
	5.17602	2.3568	4.65138	2.2777
	5.18805	2.3565	4.66359	2.2777
	5.20158	2.3558	4.67443	2.2783
	5.21361	2.3558	4.68528	2.278
	5.22564	2.3568	4.69748	2.2777
	5.23918	2.3558	4.70832	2.278
	5.25121	2.3555	4.71917	2.278
	5.26324	2.3562	4.73137	2.2777
	5.27677	2.3555	4.74221	2.2771
	5.2888	2.3552	4.75306	2.2774
	5.30083	2.3555	4.76526	2.2774
	5.31437	2.3552	4.77611	2.2777
	5.3264	2.3552	4.78695	2.2771
	5.33843	2.3565	4.79915	2.2774
	5.35196	2.3552	4.81	2.2777
	5.36399	2.3562	4.82084	2.2768
	5.37602	2.3562	4.83305	2.2765
	5.38956	2.3558	4.84389	2.2762
	5.40158	2.3555	4.85474	2.2765
	5.41362	2.3552	4.86694	2.2759
	5.42715	2.3546	4.87778	2.2765
	5.43918	2.3546	4.88863	2.2771
	5.45121	2.3549	4.90083	2.2755
	5.46474	2.3549	4.91168	2.2765
	5.47677	2.3549	4.92252	2.2765
	5.4888	2.3546	4.93472	2.2765
	5.50234	2.3546	4.94557	2.2759
	5.51437	2.354	4.95641	2.2759
	5.5264	2.3546	4.96862	2.2755
	5.53993	2.3549	4.97946	2.2759
	5.55196	2.354	4.99031	2.2749
	5.56399	2.3537	5.00251	2.2755
	5.57753	2.3543	5.01335	2.2755
	5.58956	2.3531	5.0242	2.2755
	5.60159	2.3549	5.0364	2.2762
	5.61512	2.3546	5.04725	2.2755
	5.62715	2.3543	5.05809	2.2749
	5.63918	2.3531	5.07029	2.2759
	5.65272	2.3531	5.08114	2.2765
	5.66475	2.3534	5.09198	2.2759
	5.67678	2.3531	5.10419	2.2759
	5.69031	2.3537	5.11503	2.2752
	5.70234	2.354	5.12588	2.2749
	5.71437	2.3531	5.13808	2.2762
	5.72791	2.3524	5.14892	2.2755
	5.73994	2.3537	5.15977	2.2755
	5.75197	2.3534	5.17197	2.2762
	5.7655	2.3537	5.18281	2.2752
	5.77753	2.3537	5.19366	2.2752
	5.78956	2.3524	5.20586	2.2759
	5.80309	2.3524	5.21671	2.2752
	5.81513	2.3524	5.22755	2.2755
	5.82716	2.354	5.23975	2.2759
	5.84069	2.3524	5.2506	2.2749
	5.85272	2.3534	5.26145	2.2755
	5.86475	2.3524	5.27365	2.2755
	5.87979	2.3521	5.28449	2.2752
	5.89332	2.3524	5.29534	2.2755
	5.90535	2.3521	5.30754	2.2752
	5.91738	2.3521	5.31838	2.2752
	5.93092	2.3531	5.32923	2.2755
	5.94295	2.3524	5.34143	2.2749
	5.95498	2.3521	5.35228	2.2746
	5.96851	2.3521	5.36312	2.2746
	5.98054	2.3515	5.37532	2.2749
	5.99257	2.3531	5.38617	2.2749
	6.00611	2.3512	5.39701	2.2752
	6.01814	2.3521	5.40922	2.2746
	6.03017	2.3524	5.42006	2.2746
	6.0437	2.3515	5.43091	2.2746
	6.05573	2.3509	5.44311	2.2737
	6.06776	2.3512	5.45395	2.2743
	6.08129	2.3527	5.4648	2.2743
	6.09333	2.3509	5.477	2.274
	6.10535	2.3515	5.48785	2.274
	6.11889	2.3506	5.49869	2.2737
	6.13092	2.3515	5.51089	2.2743
	6.14295	2.3518	5.52174	2.274
	6.15648	2.3503	5.53258	2.2737
	6.16851	2.3518	5.54478	2.2737
	6.18054	2.3512	5.55563	2.274
	6.19408	2.35	5.56648	2.274
	6.20611	2.3496	5.57868	2.2734
	6.21814	2.3496	5.58952	2.2737
	6.23167	2.3521	5.60037	2.2734
	6.2437	2.3496	5.61257	2.2737
	6.25573	2.3503	5.62342	2.2731
	6.26927	2.35	5.63426	2.2734
	6.2813	2.3496	5.64646	2.2737
	6.29333	2.3496	5.65731	2.2737
	6.30686	2.3509	5.66815	2.2734
	6.31889	2.3496	5.68035	2.274
	6.33092	2.3496	5.6912	2.2734
	6.34446	2.3503	5.70205	2.2728
	6.35649	2.3496	5.71425	2.2728
	6.36852	2.3496	5.72509	2.2731
	6.38205	2.3509	5.73594	2.2728
	6.39408	2.3506	5.74814	2.2721
	6.40611	2.35	5.75898	2.2724
	6.41965	2.3496	5.76983	2.2731
	6.43168	2.3493	5.78203	2.2724
	6.44371	2.3509	5.79288	2.2728
	6.45724	2.3496	5.80372	2.2731
	6.46927	2.3496	5.81592	2.2724
	6.4813	2.3493	5.82677	2.2728
	6.49483	2.3493	5.83761	2.2724
	6.50686	2.3493	5.84982	2.2724
	6.5189	2.3493	5.86066	2.2724
	6.53243	2.3493	5.87151	2.2728
	6.54446	2.3493	5.88371	2.2728
	6.55649	2.3493	5.89455	2.2728
	6.57002	2.3503	5.9054	2.2731
	6.58205	2.3493	5.9176	2.2731
	6.59408	2.349	5.92845	2.2728
	6.60762	2.349	5.93929	2.2721
	6.61965	2.349	5.95149	2.2724
	6.63168	2.349	5.96234	2.2724
	6.64521	2.3487	5.97318	2.2731
	6.65724	2.349	5.98539	2.2728
	6.66927	2.349	5.99623	2.2728
	6.68281	2.3484	6.00708	2.2724
	6.69484	2.3481	6.01928	2.2721
	6.70687	2.3481	6.03012	2.2721
	6.7204	2.3478	6.04097	2.2721
	6.73243	2.3481	6.05317	2.2721
	6.74446	2.3487	6.06402	2.2718
	6.758	2.3481	6.07486	2.2721
	6.77003	2.3487	6.08706	2.2718
	6.78206	2.3472	6.09791	2.2728
	6.79559	2.3478	6.10875	2.2721
	6.80762	2.3487	6.12095	2.2721
	6.81965	2.3475	6.1318	2.2721
	6.83319	2.3484	6.14265	2.2721
	6.84522	2.3481	6.15485	2.2721
	6.85725	2.3475	6.16569	2.2724
	6.87078	2.3475	6.17654	2.2724
	6.88281	2.3469	6.18874	2.2721
	6.89484	2.3481	6.19958	2.2724
	6.90837	2.3469	6.21043	2.2728
	6.9204	2.3465	6.22263	2.2724
	6.93244	2.3465	6.23348	2.2728
	6.94597	2.3478	6.24432	2.2721
	6.958	2.3465	6.25652	2.2724
	6.97003	2.3469	6.26737	2.2724
	6.98356	2.3472	6.27822	2.2721
	6.99559	2.3481	6.29042	2.2721
	7.00762	2.3465	6.30126	2.2728
	7.02116	2.3462	6.31211	2.2731
	7.03319	2.3478	6.32431	2.2724
	7.04522	2.3472	6.33515	2.2724
	7.05875	2.3475	6.346	2.2715
	7.07078	2.3456	6.3582	2.2724
	7.08281	2.3478	6.36905	2.2715
	7.09635	2.3462	6.37989	2.2718
	7.10838	2.3453	6.39209	2.2718
	7.12041	2.3459	6.40294	2.2721
	7.13394	2.3459	6.41378	2.2721
	7.14597	2.3459	6.42599	2.2724
	7.158	2.3459	6.43683	2.2718
	7.17154	2.3469	6.44768	2.2728
	7.18357	2.3469	6.45988	2.2718
	7.1956	2.3459	6.47072	2.2721
	7.20913	2.3456	6.48157	2.2721
	7.22116	2.3459	6.49377	2.2721
	7.23319	2.3459	6.50462	2.2724
	7.24673	2.3462	6.51546	2.2718
	7.25876	2.3469	6.52766	2.2724
	7.27079	2.3462	6.53851	2.2728
	7.28432	2.3462	6.54935	2.2721
	7.29635	2.3465	6.56155	2.2724
	7.30838	2.3453	6.5724	2.2718
	7.32191	2.3444	6.58325	2.2724
	7.33395	2.3459	6.59545	2.2715
	7.34597	2.3456	6.60629	2.2721
	7.35951	2.3459	6.61714	2.2718
	7.37154	2.3444	6.62934	2.2715
	7.38357	2.345	6.64019	2.2721
	7.3971	2.3447	6.65103	2.2728
	7.40913	2.3444	6.66323	2.2724
	7.42116	2.3441	6.67408	2.2724
	7.4347	2.3444	6.68492	2.2718
	7.44673	2.3444	6.69712	2.2718
	7.45876	2.3441	6.70797	2.2721
	7.47229	2.3444	6.71882	2.2721
	7.48432	2.3453	6.73102	2.2721
	7.49635	2.3447	6.74186	2.2724
	7.50989	2.3447	6.75271	2.2721
	7.52192	2.3447	6.76491	2.2724
	7.53395	2.3456	6.77575	2.2728
	7.54748	2.345	6.7866	2.2724
	7.55951	2.3453	6.7988	2.2721
	7.57154	2.3438	6.80965	2.2728
	7.58508	2.3438	6.82049	2.2728
	7.59711	2.3441	6.83269	2.2721
	7.60914	2.3438	6.84354	2.2721
	7.62267	2.3434	6.85438	2.2721
	7.6347	2.345	6.86659	2.2721
	7.64673	2.3447	6.87743	2.2718
	7.66027	2.3434	6.88828	2.2721
	7.6723	2.3434	6.90048	2.2724
	7.68433	2.3438	6.91132	2.2724
	7.69786	2.3438	6.92217	2.2721
	7.70989	2.3444	6.93437	2.2724
	7.72192	2.3438	6.94522	2.2718
	7.73546	2.3447	6.95606	2.2728
	7.74748	2.3434	6.96826	2.2721
	7.75952	2.3434	6.97911	2.2721
	7.77305	2.3428	6.98995	2.2721
	7.78508	2.3434	7.00216	2.2718
	7.79711	2.3431	7.013	2.2718
	7.81064	2.3425	7.02385	2.2715
	7.82267	2.3425	7.03605	2.2721
	7.8347	2.3428	7.04689	2.2718
	7.84824	2.3444	7.05774	2.2718
	7.86027	2.3428	7.06994	2.2724
	7.8723	2.3425	7.08079	2.2728
	7.88583	2.3434	7.09163	2.2721
	7.89786	2.3428	7.10383	2.2718
	7.90989	2.3422	7.11468	2.2718
	7.92343	2.3425	7.12552	2.2718
	7.93546	2.3419	7.13772	2.2715
	7.94749	2.3428	7.14857	2.2721
	7.96102	2.3431	7.15942	2.2718
	7.97305	2.3422	7.17162	2.2721
	7.98508	2.341	7.18246	2.2724
	7.99862	2.3419	7.19331	2.2728
	8.01065	2.3416	7.20551	2.2721
	8.02268	2.3419	7.21635	2.2715
	8.03621	2.341	7.2272	2.2724
	8.04824	2.3406	7.2394	2.2721
	8.06027	2.3406	7.25025	2.2718
	8.07381	2.341	7.26109	2.2715
	8.08584	2.341	7.27329	2.2721
	8.09787	2.34	7.28414	2.2718
	8.1114	2.3406	7.29499	2.2724
	8.12343	2.3406	7.30719	2.2721
	8.13546	2.3413	7.31803	2.2718
	8.14899	2.34	7.32888	2.2718
	8.16103	2.3394	7.34108	2.2728
	8.17306	2.34	7.35192	2.2721
	8.18659	2.3394	7.36277	2.2724
	8.19862	2.3406	7.37497	2.2721
	8.21065	2.3406	7.38582	2.2715
	8.22418	2.341	7.39666	2.2715
	8.23621	2.3397	7.40886	2.2718
	8.24824	2.3394	7.41971	2.2721
	8.26178	2.341	7.43055	2.2715
	8.27381	2.3413	7.44276	2.2721
	8.28584	2.3397	7.4536	2.2724
	8.29937	2.3397	7.46445	2.2721
	8.3114	2.3394	7.47665	2.2721
	8.32343	2.34	7.48749	2.2715
	8.33697	2.3391	7.49834	2.2718
	8.349	2.3397	7.51054	2.2724
	8.36103	2.3394	7.52139	2.2718
	8.37456	2.3397	7.53223	2.2721
	8.38659	2.3406	7.54443	2.2718
	8.39862	2.3413	7.55528	2.2721
	8.41216	2.3394	7.56612	2.2721
	8.42419	2.34	7.57832	2.2715
	8.43622	2.34	7.58917	2.2718
	8.44975	2.34	7.60002	2.2718
	8.46178	2.3406	7.61222	2.2715
	8.47381	2.34	7.62306	2.2718
	8.48735	2.3397	7.63391	2.2721
	8.49938	2.3394	7.64611	2.2718
	8.51141	2.3391	7.65696	2.2721
	8.52494	2.3406	7.6678	2.2721
	8.53697	2.3391	7.68	2.2721
	8.549	2.34	7.69085	2.2728
	8.56253	2.3397	7.70169	2.2718
	8.57457	2.3397	7.71389	2.2721
	8.58659	2.34	7.72474	2.2721
	8.60013	2.3385	7.73559	2.2721
	8.61216	2.3385	7.74779	2.2715
	8.62419	2.3385	7.75863	2.2715
	8.63772	2.3379	7.76948	2.2715
	8.64975	2.3385	7.78168	2.2715
	8.66178	2.3379	7.79252	2.2715
	8.67532	2.3385	7.80337	2.2718
	8.68735	2.3375	7.81557	2.2715
	8.69938	2.3372	7.82642	2.2715
	8.71291	2.3379	7.83726	2.2712
	8.72494	2.3379	7.84946	2.2721
	8.73697	2.3372	7.86031	2.2718
	8.75051	2.3372	7.87115	2.2718
	8.76254	2.3375	7.88336	2.2715
	8.77457	2.3375	7.8942	2.2724
	8.7881	2.3369	7.90505	2.2718
	8.80013	2.3366	7.91725	2.2718
	8.81216	2.3366	7.92809	2.2718
	8.8257	2.3372	7.93894	2.2718
	8.83773	2.3363	7.95114	2.2718
	8.84976	2.3366	7.96199	2.2715
	8.86329	2.3372	7.97283	2.2715
	8.87532	2.336	7.98503	2.2718
	8.88735	2.3369	7.99588	2.2721
	8.90089	2.3366	8.00672	2.2712
	8.91292	2.3369	8.01893	2.2721
	8.92495	2.3354	8.02977	2.2718
	8.93848	2.3363	8.04062	2.2712
	8.95051	2.3366	8.05282	2.2721
	8.96254	2.3363	8.06366	2.2715
	8.97608	2.3351	8.07451	2.2718
	8.9881	2.3354	8.08671	2.2715
	9.00014	2.3369	8.09756	2.2718
	9.01367	2.336	8.1084	2.2712
	9.0257	2.3372	8.1206	2.2715
	9.03773	2.3363	8.13145	2.2715
	9.05126	2.336	8.14229	2.2715
	9.06329	2.336	8.15449	2.2718
	9.07532	2.3357	8.16534	2.2715
	9.08886	2.3357	8.17619	2.2718
	9.10089	2.3351	8.18839	2.2712
	9.11292	2.336	8.19923	2.2712
	9.12645	2.3357	8.21008	2.2712
	9.13848	2.3344	8.22228	2.2715
	9.15051	2.3348	8.23312	2.2712
	9.16405	2.3341	8.24397	2.2718
	9.17608	2.3357	8.25617	2.2712
	9.18811	2.3357	8.26702	2.2712
	9.20164	2.3354	8.27786	2.2715
	9.21367	2.3348	8.29006	2.2709
	9.2257	2.3357	8.30091	2.2712
	9.23924	2.3344	8.31176	2.2715
	9.25127	2.3348	8.32396	2.2712
	9.2633	2.3348	8.3348	2.2709
	9.27683	2.3354	8.34565	2.2709
	9.28886	2.3348	8.35785	2.2712
	9.30089	2.3348	8.36869	2.2712
	9.31443	2.3348	8.37954	2.2712
	9.32646	2.3357	8.39174	2.2715
	9.33849	2.3348	8.40259	2.2721
	9.35202	2.3344	8.41343	2.2709
	9.36405	2.3344	8.42563	2.2715
	9.37608	2.3341	8.43648	2.2712
	9.38961	2.3341	8.44732	2.2715
	9.40165	2.3341	8.45953	2.2712
	9.41368	2.3341	8.47037	2.2712
	9.42721	2.3338	8.48122	2.2715
	9.43924	2.3338	8.49342	2.2715
	9.45127	2.3335	8.50426	2.2715
	9.4648	2.3335	8.51511	2.2712
	9.47683	2.3344	8.52731	2.2709
	9.48886	2.3332	8.53816	2.2715
	9.5024	2.3326	8.549	2.2715
	9.51443	2.3335	8.5612	2.2715
	9.52646	2.3323	8.57205	2.2709
	9.53999	2.3338	8.58289	2.2712
	9.55202	2.3326	8.59509	2.2715
	9.56405	2.3326	8.60594	2.2709
	9.57759	2.3326	8.61679	2.2712
	9.58962	2.3332	8.62899	2.2709
	9.60165	2.332	8.63983	2.2706
	9.61518	2.332	8.65068	2.2715
	9.62721	2.3323	8.66288	2.2709
	9.63924	2.3326	8.67373	2.2715
	9.65278	2.3323	8.68457	2.2715
	9.66481	2.332	8.69677	2.2712
	9.67684	2.332	8.70762	2.2712
	9.69037	2.3323	8.71846	2.2709
	9.7024	2.332	8.73066	2.2709
	9.71443	2.3317	8.74151	2.2709
	9.72797	2.3317	8.75236	2.2712
	9.74	2.3307	8.76456	2.2706
	9.75203	2.3307	8.7754	2.2709
	9.76556	2.3317	8.78625	2.2712
	9.77759	2.3317	8.79845	2.2712
	9.78962	2.3313	8.80929	2.2709
	9.80315	2.3317	8.82014	2.2715
	9.81519	2.3313	8.83234	2.2715
	9.82722	2.3304	8.84319	2.2709
	9.84075	2.3304	8.85403	2.2709
	9.85278	2.3313	8.86623	2.2709
	9.86481	2.3307	8.87708	2.2712
	9.87834	2.3304	8.88792	2.2703
	9.89037	2.332	8.90013	2.2709
	9.9024	2.331	8.91097	2.2709
	9.91594	2.3304	8.92182	2.2712
	9.92797	2.3304	8.93402	2.2706
	9.94	2.3304	8.94486	2.2712
	9.95353	2.3317	8.95571	2.2703
	9.96556	2.331	8.96791	2.2712
	9.97759	2.3301	8.97876	2.2706
	9.99113	2.3298	8.9896	2.2712
	10.0032	2.3317	9.0018	2.2712
	10.0152	2.3301	9.01265	2.2703
	10.0287	2.3298	9.02349	2.2703
	10.0407	2.3307	9.0357	2.2706
	10.0528	2.3298	9.04654	2.2712
	10.0663	2.3304	9.05739	2.2706
	10.0784	2.3301	9.06959	2.2709
	10.0904	2.3301	9.08043	2.2706
	10.1039	2.3301	9.09128	2.2706
	10.1159	2.3304	9.10348	2.2706
	10.128	2.3295	9.11433	2.27
	10.1415	2.3304	9.12517	2.2706
	10.1535	2.3292	9.13737	2.2703
	10.1656	2.3295	9.14822	2.2706
	10.1791	2.3286	9.15906	2.2703
	10.1911	2.3286	9.17126	2.2703
	10.2032	2.3292	9.18211	2.2706
	10.2167	2.3286	9.19296	2.27
	10.2287	2.3295	9.20516	2.27
	10.2408	2.3282	9.216	2.2706
	10.2543	2.3295	9.22685	2.2703
	10.2663	2.3295	9.23905	2.27
	10.2783	2.3286	9.24989	2.27
	10.2919	2.3286	9.26074	2.2703
	10.3039	2.3286	9.27294	2.27
	10.3159	2.3295	9.28379	2.27
	10.3295	2.3295	9.29463	2.27
	10.3415	2.3286	9.30683	2.2697
	10.3535	2.3282	9.31768	2.2706
	10.3671	2.3279	9.32853	2.2703
	10.3791	2.3279	9.34073	2.2703
	10.3911	2.3276	9.35157	2.27
	10.4047	2.3282	9.36242	2.2703
	10.4167	2.3273	9.37462	2.2703
	10.4287	2.3282	9.38546	2.2703
	10.4423	2.3276	9.39631	2.27
	10.4543	2.327	9.40851	2.2693
	10.4663	2.327	9.41936	2.2697
	10.4799	2.3286	9.4302	2.27
	10.4919	2.3273	9.4424	2.2703
	10.5039	2.3273	9.45325	2.2693
	10.5175	2.3273	9.46409	2.2693
	10.5295	2.3273	9.4763	2.2703
	10.5415	2.3264	9.48714	2.27
	10.555	2.3273	9.49799	2.2703
	10.5671	2.3267	9.51019	2.27
	10.5791	2.3264	9.52103	2.2687
	10.5926	2.3261	9.53188	2.2703
	10.6047	2.3255	9.54408	2.2703
	10.6167	2.3258	9.55493	2.27
	10.6302	2.3264	9.56577	2.2693
	10.6423	2.3251	9.57797	2.2693
	10.6543	2.3251	9.58882	2.27
	10.6678	2.3248	9.59966	2.2697
	10.6799	2.3251	9.61186	2.2693
	10.6919	2.3264	9.62271	2.269
	10.7054	2.3264	9.63356	2.2697
	10.7174	2.3255	9.64576	2.2693
	10.7295	2.3251	9.6566	2.2697
	10.743	2.3245	9.66745	2.27
	10.7551	2.3255	9.67965	2.2693
	10.7671	2.3258	9.6905	2.27
	10.7806	2.3242	9.70134	2.269
	10.7926	2.3245	9.71354	2.2687
	10.8047	2.3245	9.72439	2.2693
	10.8182	2.3248	9.73523	2.269
	10.8302	2.3242	9.74743	2.27
	10.8423	2.3242	9.75828	2.2687
	10.8558	2.3242	9.76913	2.2697
	10.8678	2.3251	9.78133	2.2687
	10.8799	2.3242	9.79217	2.2697
	10.8934	2.3239	9.80302	2.2693
	10.9054	2.3248	9.81522	2.27
	10.9175	2.3236	9.82606	2.2684
	10.931	2.3245	9.83691	2.2697
	10.943	2.3236	9.84911	2.269
	10.955	2.3233	9.85996	2.269
	10.9686	2.3236	9.8708	2.2687
	10.9806	2.3239	9.883	2.2687
	10.9926	2.3245	9.89385	2.2687
	11.0062	2.3236	9.90469	2.2687
	11.0182	2.3236	9.9169	2.269
	11.0302	2.3236	9.92774	2.2693
	11.0438	2.3236	9.93859	2.2693
	11.0558	2.323	9.95079	2.2684
	11.0678	2.3233	9.96163	2.269
	11.0814	2.3239	9.97248	2.2693
	11.0934	2.3236	9.98468	2.2687
	11.1054	2.3224	9.99553	2.2687
	11.119	2.323	10.0064	2.2693
	11.131	2.3239	10.0186	2.2687
	11.143	2.322	10.0294	2.2687
	11.1566	2.322	10.0403	2.2678
	11.1686	2.323	10.0525	2.269
	11.1806	2.3227	10.0633	2.2693
	11.1942	2.322	10.0742	2.2681
	11.2062	2.322	10.0864	2.2681
	11.2182	2.3217	10.0972	2.2684
	11.2317	2.3208	10.1081	2.2693
	11.2438	2.322	10.1203	2.2687
	11.2558	2.322	10.1311	2.269
	11.2693	2.3205	10.1419	2.2678
	11.2814	2.3205	10.1541	2.2697
	11.2934	2.3205	10.165	2.2681
	11.3069	2.3211	10.1758	2.2678
	11.319	2.3202	10.188	2.2684
	11.331	2.3217	10.1989	2.2687
	11.3445	2.3211	10.2097	2.2684
	11.3566	2.3202	10.2219	2.2681
	11.3686	2.3205	10.2328	2.2687
	11.3821	2.3202	10.2436	2.2684
	11.3942	2.3196	10.2558	2.2678
	11.4062	2.3205	10.2667	2.269
	11.4197	2.3196	10.2775	2.2675
	11.4317	2.3199	10.2897	2.2681
	11.4438	2.3199	10.3006	2.2684
	11.4573	2.3205	10.3114	2.2681
	11.4694	2.3205	10.3236	2.2678
	11.4814	2.3199	10.3345	2.2672
	11.4949	2.3208	10.3453	2.2684
	11.5069	2.3196	10.3575	2.269
	11.519	2.3196	10.3683	2.2678
	11.5325	2.3205	10.3792	2.2669
	11.5445	2.3196	10.3914	2.2678
	11.5566	2.3205	10.4022	2.2666
	11.5701	2.3196	10.4131	2.2672
	11.5821	2.3186	10.4253	2.2678
	11.5942	2.3186	10.4361	2.2672
	11.6077	2.3189	10.447	2.2675
	11.6197	2.318	10.4592	2.2672
	11.6318	2.3183	10.47	2.2678
	11.6453	2.3183	10.4809	2.2672
	11.6573	2.3199	10.4931	2.2675
	11.6693	2.3189	10.5039	2.2672
	11.6829	2.3196	10.5148	2.2669
	11.6949	2.3174	10.527	2.2672
	11.7069	2.3183	10.5378	2.2672
	11.7205	2.3183	10.5487	2.2672
	11.7325	2.318	10.5609	2.2666
	11.7445	2.3174	10.5717	2.2662
	11.7581	2.3168	10.5825	2.2672
	11.7701	2.318	10.5947	2.2669
	11.7821	2.3174	10.6056	2.2672
	11.7957	2.3174	10.6164	2.2672
	11.8077	2.3177	10.6286	2.2666
	11.8197	2.3165	10.6395	2.2666
	11.8333	2.3162	10.6503	2.2672
	11.8453	2.3162	10.6625	2.2675
	11.8573	2.3162	10.6734	2.2666
	11.8709	2.3168	10.6842	2.2669
	11.8829	2.3155	10.6964	2.2666
	11.8949	2.3165	10.7073	2.2659
	11.9085	2.3168	10.7181	2.2659
	11.9205	2.3149	10.7303	2.2659
	11.9325	2.3158	10.7412	2.2672
	11.946	2.3152	10.752	2.2662
	11.9581	2.3155	10.7642	2.2659
	11.9701	2.3152	10.7751	2.2669
	11.9836	2.3143	10.7859	2.2662
	11.9957	2.3152	10.7981	2.2662
	12.0077	2.3158	10.8089	2.2666
	12.0212	2.3143	10.8198	2.2669
	12.0333	2.3152	10.832	2.2662
	12.0453	2.3152	10.8428	2.2662
	12.0588	2.3152	10.8537	2.2662
	12.0709	2.314	10.8659	2.2662
	12.0829	2.3146	10.8767	2.2662
	12.0964	2.3146	10.8876	2.2669
	12.1084	2.3137	10.8998	2.2659
	12.1205	2.314	10.9106	2.2662
	12.134	2.3143	10.9215	2.2669
	12.1461	2.3137	10.9337	2.2669
	12.1581	2.3131	10.9445	2.2662
	12.1716	2.3143	10.9554	2.2662
	12.1836	2.3131	10.9676	2.2659
	12.1957	2.3134	10.9784	2.2659
	12.2092	2.3134	10.9893	2.2659
	12.2212	2.3124	11.0015	2.2662
	12.2333	2.3124	11.0123	2.2662
	12.2468	2.3131	11.0231	2.2669
	12.2588	2.3131	11.0353	2.2659
	12.2709	2.3121	11.0462	2.2659
	12.2844	2.3121	11.057	2.2656
	12.2964	2.3127	11.0692	2.2656
	12.3085	2.3127	11.0801	2.265
	12.322	2.3118	11.0909	2.2656
	12.334	2.3137	11.1031	2.2659
	12.346	2.3118	11.114	2.2656
	12.3596	2.3121	11.1248	2.2659
	12.3716	2.3134	11.137	2.2659
	12.3836	2.3121	11.1479	2.2656
	12.3972	2.3118	11.1587	2.2653
	12.4092	2.3121	11.1709	2.2656
	12.4212	2.3121	11.1818	2.2659
	12.4348	2.3121	11.1926	2.2666
	12.4468	2.3115	11.2048	2.2659
	12.4588	2.3112	11.2157	2.2644
	12.4724	2.3109	11.2265	2.2653
	12.4844	2.3115	11.2387	2.2656
	12.4964	2.3112	11.2495	2.2662
	12.51	2.3109	11.2604	2.2653
	12.522	2.3112	11.2726	2.2656
	12.534	2.3109	11.2834	2.2656
	12.5476	2.3112	11.2943	2.2653
	12.5596	2.3112	11.3065	2.2659
	12.5716	2.3109	11.3173	2.2656
	12.5852	2.3109	11.3282	2.2656
	12.5972	2.3096	11.3404	2.2656
	12.6092	2.3106	11.3512	2.2653
	12.6227	2.3115	11.3621	2.2656
	12.6348	2.3109	11.3743	2.2647
	12.6468	2.3112	11.3851	2.2662
	12.6603	2.3093	11.396	2.2662
	12.6724	2.31	11.4082	2.2653
	12.6844	2.309	11.419	2.2656
	12.6979	2.309	11.4299	2.265
	12.71	2.309	11.4421	2.2647
	12.722	2.3103	11.4529	2.265
	12.7355	2.3093	11.4637	2.265
	12.7476	2.3093	11.4759	2.265
	12.7596	2.3093	11.4868	2.2647
	12.7731	2.309	11.4976	2.2653
	12.7851	2.309	11.5098	2.2647
	12.7972	2.3084	11.5207	2.2653
	12.8107	2.3078	11.5315	2.2647
	12.8227	2.3075	11.5437	2.2653
	12.8348	2.3075	11.5546	2.265
	12.8483	2.3072	11.5654	2.2644
	12.8603	2.3078	11.5776	2.2647
	12.8724	2.3078	11.5885	2.265
	12.8859	2.3065	11.5993	2.2647
	12.8979	2.3069	11.6115	2.265
	12.91	2.3075	11.6224	2.265
	12.9235	2.3075	11.6332	2.265
	12.9355	2.3065	11.6454	2.265
	12.9476	2.3062	11.6562	2.265
	12.9611	2.3065	11.6671	2.2647
	12.9731	2.3062	11.6793	2.265
	12.9852	2.3065	11.6901	2.2647
	12.9987	2.3065	11.701	2.2644
	13.0107	2.3072	11.7132	2.265
	13.0228	2.3062	11.724	2.2644
	13.0363	2.3062	11.7349	2.265
	13.0483	2.3062	11.7471	2.2647
	13.0603	2.3062	11.7579	2.265
	13.0739	2.3059	11.7688	2.2644
	13.0859	2.3069	11.781	2.265
	13.0979	2.3069	11.7918	2.2644
	13.1115	2.3059	11.8027	2.2647
	13.1235	2.3053	11.8149	2.265
	13.1355	2.3047	11.8257	2.2641
	13.1491	2.3047	11.8366	2.2644
	13.1611	2.3053	11.8488	2.2638
	13.1731	2.3041	11.8596	2.2647
	13.1867	2.3056	11.8704	2.265
	13.1987	2.3044	11.8826	2.2641
	13.2107	2.3038	11.8935	2.2641
	13.2243	2.3053	11.9043	2.2644
	13.2363	2.3041	11.9165	2.2638
	13.2483	2.3053	11.9274	2.2644
	13.2619	2.305	11.9382	2.2638
	13.2739	2.3038	11.9504	2.2635
	13.2859	2.3034	11.9613	2.2641
	13.2995	2.3041	11.9721	2.2638
	13.3115	2.3044	11.9843	2.2644
	13.3235	2.3031	11.9952	2.2631
	13.337	2.3044	12.006	2.2638
	13.3491	2.3028	12.0182	2.2638
	13.3611	2.3028	12.0291	2.2635
	13.3746	2.3025	12.0399	2.2635
	13.3867	2.3041	12.0521	2.2638
	13.3987	2.3022	12.063	2.2638
	13.4122	2.3022	12.0738	2.2635
	13.4243	2.3025	12.086	2.2647
	13.4363	2.3022	12.0968	2.2628
	13.4498	2.3019	12.1077	2.2641
	13.4619	2.3019	12.1199	2.2635
	13.4739	2.3016	12.1307	2.2631
	13.4874	2.3019	12.1416	2.2641
	13.4994	2.3019	12.1538	2.2635
	13.5115	2.3016	12.1646	2.2638
	13.525	2.3013	12.1755	2.2638
	13.5371	2.3022	12.1877	2.2635
	13.5491	2.3022	12.1985	2.2638
	13.5626	2.3007	12.2094	2.2622
	13.5746	2.3003	12.2216	2.2631
	13.5867	2.301	12.2324	2.2631
	13.6002	2.2997	12.2433	2.2635
	13.6122	2.2997	12.2555	2.2638
	13.6243	2.3007	12.2663	2.2625
	13.6378	2.2994	12.2772	2.2625
	13.6498	2.3013	12.2894	2.2635
	13.6619	2.2991	12.3002	2.2628
	13.6754	2.2991	12.311	2.2628
	13.6874	2.3007	12.3232	2.2622
	13.6995	2.3	12.3341	2.2635
	13.713	2.3007	12.3449	2.2622
	13.725	2.2994	12.3571	2.2628
	13.737	2.2991	12.368	2.2631
	13.7506	2.2991	12.3788	2.2625
	13.7626	2.3	12.391	2.2619
	13.7746	2.2991	12.4019	2.2619
	13.7882	2.2997	12.4127	2.2628
	13.8002	2.2997	12.4249	2.2625
	13.8122	2.2982	12.4358	2.2619
	13.8258	2.2976	12.4466	2.2625
	13.8378	2.2979	12.4588	2.2622
	13.8498	2.2979	12.4697	2.2625
	13.8634	2.2979	12.4805	2.2619
	13.8754	2.2976	12.4927	2.2625
	13.8874	2.2982	12.5036	2.2625
	13.901	2.2969	12.5144	2.2616
	13.913	2.2972	12.5266	2.2628
	13.925	2.2969	12.5374	2.2625
	13.9386	2.2976	12.5483	2.2622
	13.9506	2.296	12.5605	2.2625
	13.9626	2.2957	12.5713	2.2622
	13.9762	2.2966	12.5822	2.2622
	13.9882	2.2969	12.5944	2.2616
	14.0002	2.2954	12.6052	2.2616
	14.0137	2.2972	12.6161	2.2619
	14.0258	2.2957	12.6283	2.2625
	14.0378	2.2954	12.6391	2.2613
	14.0513	2.2954	12.65	2.2625
	14.0634	2.2963	12.6622	2.2616
	14.0754	2.2938	12.673	2.2619
	14.0889	2.2951	12.6839	2.2622
	14.101	2.2948	12.6961	2.2622
	14.113	2.2945	12.7069	2.2625
	14.1265	2.2948	12.7178	2.2616
	14.1386	2.2932	12.73	2.2613
	14.1506	2.2929	12.7408	2.2613
	14.1641	2.2941	12.7516	2.2613
	14.1761	2.2932	12.7638	2.2619
	14.1882	2.2938	12.7747	2.2613
	14.2017	2.2938	12.7855	2.2619
	14.2137	2.2938	12.7977	2.2613
	14.2258	2.2945	12.8086	2.261
	14.2393	2.2938	12.8194	2.261
	14.2513	2.2929	12.8316	2.2607
	14.2634	2.2938	12.8425	2.261
	14.2769	2.2926	12.8533	2.2607
	14.2889	2.2923	12.8655	2.261
	14.301	2.2938	12.8764	2.2619
	14.3145	2.2929	12.8872	2.261
	14.3265	2.2926	12.8994	2.2613
	14.3386	2.2941	12.9103	2.2619
	14.3521	2.2938	12.9211	2.2604
	14.3641	2.2926	12.9333	2.2607
	14.3762	2.292	12.9442	2.2613
	14.3897	2.2926	12.955	2.2604
	14.4017	2.2923	12.9672	2.2607
	14.4138	2.292	12.978	2.261
	14.4273	2.292	12.9889	2.26
	14.4393	2.2914	13.0011	2.2616
	14.4513	2.2898	13.0119	2.2607
	14.4649	2.291	13.0228	2.2613
	14.4769	2.2907	13.035	2.261
	14.4889	2.2895	13.0458	2.26
	14.5025	2.2898	13.0567	2.2607
	14.5145	2.2914	13.0689	2.2604
	14.5265	2.2901	13.0797	2.2604
	14.5401	2.291	13.0906	2.2607
	14.5521	2.2892	13.1028	2.2607
	14.5641	2.2892	13.1136	2.2604
	14.5777	2.2892	13.1245	2.2597
	14.5897	2.2898	13.1367	2.261
	14.6017	2.2892	13.1475	2.2597
	14.6153	2.2901	13.1584	2.26
	14.6273	2.2895	13.1706	2.2597
	14.6393	2.2898	13.1814	2.26
	14.6529	2.2886	13.1922	2.2604
	14.6649	2.2879	13.2044	2.2594
	14.6769	2.2879	13.2153	2.2594
	14.6905	2.2879	13.2261	2.2597
	14.7025	2.2883	13.2383	2.2597
	14.7145	2.2889	13.2492	2.2591
	14.728	2.2889	13.26	2.2594
	14.7401	2.2873	13.2722	2.2597
	14.7521	2.2873	13.2831	2.2597
	14.7656	2.2873	13.2939	2.2588
	14.7777	2.2883	13.3061	2.2597
	14.7897	2.287	13.317	2.2594
	14.8032	2.287	13.3278	2.2597
	14.8153	2.2867	13.34	2.2594
	14.8273	2.2867	13.3509	2.2582
	14.8408	2.2858	13.3617	2.2591
	14.8529	2.2852	13.3739	2.2597
	14.8649	2.2858	13.3848	2.2588
	14.8784	2.2858	13.3956	2.2588
	14.8904	2.2858	13.4078	2.2588
	14.9025	2.2855	13.4186	2.2588
	14.916	2.2852	13.4295	2.2588
	14.928	2.2845	13.4417	2.2588
	14.9401	2.2858	13.4525	2.2585
	14.9536	2.2839	13.4634	2.2588
	14.9656	2.2845	13.4756	2.2585
	14.9777	2.2839	13.4864	2.2585
	14.9912	2.2839	13.4973	2.2591
	15.0032	2.2836	13.5095	2.2582
	15.0153	2.283	13.5203	2.2585
	15.0288	2.2836	13.5312	2.2591
	15.0408	2.2839	13.5434	2.2585
	15.0529	2.2833	13.5542	2.2573
	15.0664	2.283	13.5651	2.2585
	15.0784	2.2836	13.5773	2.2582
	15.0905	2.2827	13.5881	2.2585
	15.104	2.2827	13.599	2.2582
	15.116	2.2836	13.6112	2.2573
	15.128	2.2827	13.622	2.2582
	15.1416	2.283	13.6328	2.2576
	15.1536	2.2824	13.645	2.2569
	15.1656	2.2827	13.6559	2.2576
	15.1792	2.2827	13.6667	2.2576
	15.1912	2.2827	13.6789	2.2579
	15.2032	2.2814	13.6898	2.2579
	15.2168	2.2811	13.7006	2.2585
	15.2288	2.2811	13.7128	2.2576
	15.2408	2.2799	13.7237	2.2576
	15.2544	2.2799	13.7345	2.2573
	15.2664	2.2805	13.7467	2.2576
	15.2784	2.2802	13.7576	2.2582
	15.292	2.2796	13.7684	2.2576
	15.304	2.2793	13.7806	2.2576
	15.316	2.2796	13.7915	2.2576
	15.3295	2.2808	13.8023	2.2576
	15.3416	2.279	13.8145	2.2579
	15.3536	2.2786	13.8254	2.2566
	15.3672	2.2786	13.8362	2.2576
	15.3792	2.2786	13.8484	2.2573
	15.3912	2.279	13.8592	2.2569
	15.4047	2.2786	13.8701	2.2563
	15.4168	2.2783	13.8823	2.2569
	15.4288	2.2783	13.8931	2.2563
	15.4423	2.278	13.904	2.256
	15.4544	2.278	13.9162	2.2573
	15.4664	2.2783	13.927	2.256
	15.4799	2.2783	13.9379	2.2557
	15.492	2.2783	13.9501	2.2557
	15.504	2.2777	13.9609	2.256
	15.5175	2.278	13.9718	2.2566
	15.5296	2.2771	13.984	2.2566
	15.5416	2.2768	13.9948	2.2563
	15.5551	2.2777	14.0057	2.2566
	15.5671	2.2771	14.0179	2.2566
	15.5792	2.2762	14.0287	2.256
	15.5927	2.2762	14.0396	2.2563
	15.6047	2.2755	14.0518	2.2551
	15.6168	2.2752	14.0626	2.2563
	15.6303	2.2752	14.0734	2.2563
	15.6423	2.2746	14.0856	2.2557
	15.6544	2.2768	14.0965	2.2551
	15.6679	2.2746	14.1073	2.2557
	15.6799	2.2752	14.1196	2.2548
	15.692	2.274	14.1304	2.2551
	15.7055	2.2749	14.1412	2.2545
	15.7175	2.274	14.1534	2.2548
	15.7296	2.2749	14.1643	2.2548
	15.7431	2.2734	14.1751	2.2548
	15.7551	2.2749	14.1873	2.2548
	15.7672	2.2734	14.1982	2.2548
	15.7807	2.2737	14.209	2.2557
	15.7927	2.2731	14.2212	2.2548
	15.8048	2.2731	14.2321	2.2554
	15.8183	2.2731	14.2429	2.2554
	15.8303	2.274	14.2551	2.2542
	15.8423	2.2721	14.266	2.2551
	15.8559	2.2718	14.2768	2.2542
	15.8679	2.2718	14.289	2.2542
	15.8799	2.2728	14.2998	2.2542
	15.8935	2.2718	14.3107	2.2542
	15.9055	2.2731	14.3229	2.2548
	15.9175	2.2721	14.3337	2.2545
	15.9311	2.2724	14.3446	2.2542
	15.9431	2.2718	14.3568	2.2545
	15.9551	2.2721	14.3676	2.2542
	15.9687	2.2715	14.3785	2.2551
	15.9807	2.2715	14.3907	2.2538
	15.9927	2.27	14.4015	2.2548
	16.0063	2.2712	14.4124	2.2538
	16.0183	2.2706	14.4246	2.2545
	16.0303	2.27	14.4354	2.2548
	16.0438	2.2712	14.4463	2.2542
	16.0559	2.2703	14.4585	2.2542
	16.0679	2.27	14.4693	2.2538
	16.0815	2.2687	14.4802	2.2545
	16.0935	2.2687	14.4924	2.2538
	16.1055	2.2684	14.5032	2.2542
	16.119	2.2681	14.514	2.2538
	16.1311	2.2678	14.5262	2.2542
	16.1431	2.2675	14.5371	2.2538
	16.1566	2.2675	14.5479	2.2538
	16.1687	2.2684	14.5602	2.2545
	16.1807	2.2675	14.571	2.2542
	16.1942	2.2669	14.5818	2.2538
	16.2063	2.2675	14.594	2.2535
	16.2183	2.2672	14.6049	2.2538
	16.2318	2.2669	14.6157	2.2535
	16.2438	2.2672	14.6279	2.2538
	16.2559	2.2666	14.6388	2.2535
	16.2694	2.2666	14.6496	2.2535
	16.2814	2.2656	14.6618	2.2535
	16.2935	2.2656	14.6727	2.2538
	16.307	2.2662	14.6835	2.2538
	16.319	2.2653	14.6957	2.2535
	16.3311	2.265	14.7066	2.2535
	16.3446	2.2653	14.7174	2.2535
	16.3566	2.2644	14.7296	2.2535
	16.3687	2.265	14.7404	2.2529
	16.3822	2.2647	14.7513	2.2532
	16.3942	2.2638	14.7635	2.2532
	16.4063	2.2631	14.7744	2.2529
	16.4198	2.2631	14.7852	2.2532
	16.4318	2.2622	14.7974	2.2532
	16.4439	2.2635	14.8082	2.2529
	16.4574	2.2628	14.8191	2.2535
	16.4694	2.2622	14.8313	2.2526
	16.4814	2.2625	14.8421	2.2526
	16.495	2.2635	14.853	2.2526
	16.507	2.2625	14.8652	2.2529
	16.5191	2.2625	14.876	2.2526
	16.5326	2.2635	14.8869	2.2526
	16.5446	2.261	14.8991	2.2523
	16.5566	2.2631	14.9099	2.2523
	16.5702	2.261	14.9208	2.2517
	16.5822	2.2619	14.933	2.2523
	16.5942	2.2622	14.9438	2.2523
	16.6078	2.2616	14.9547	2.252
	16.6198	2.2607	14.9669	2.2514
	16.6318	2.2607	14.9777	2.2517
	16.6454	2.2604	14.9885	2.2514
	16.6574	2.2613	15.0008	2.2511
	16.6694	2.2613	15.0116	2.2511
	16.683	2.2594	15.0224	2.2514
	16.695	2.2607	15.0346	2.2514
	16.707	2.2597	15.0455	2.2514
	16.7205	2.2588	15.0563	2.2507
	16.7326	2.26	15.0685	2.2507
	16.7446	2.26	15.0794	2.2507
	16.7582	2.2585	15.0902	2.2507
	16.7702	2.2582	15.1024	2.2507
	16.7822	2.2591	15.1133	2.2507
	16.7957	2.2591	15.1241	2.2507
	16.8078	2.2582	15.1363	2.2504
	16.8198	2.2591	15.1472	2.2507
	16.8333	2.2585	15.158	2.2498
	16.8454	2.2573	15.1702	2.2507
	16.8574	2.2569	15.1811	2.2507
	16.8709	2.2582	15.1919	2.2498
	16.883	2.2579	15.2041	2.2498
	16.895	2.2566	15.2149	2.2501
	16.9085	2.2563	15.2258	2.2504
	16.9206	2.256	15.238	2.2498
	16.9326	2.2563	15.2488	2.2492
	16.9461	2.2569	15.2597	2.2504
	16.9581	2.2573	15.2719	2.2498
	16.9702	2.2551	15.2827	2.2492
	16.9837	2.2563	15.2936	2.2492
	16.9957	2.2545	15.3058	2.2492
	17.0078	2.2551	15.3166	2.2501
	17.0213	2.2542	15.3275	2.2492
	17.0333	2.2551	15.3397	2.2486
	17.0454	2.2529	15.3505	2.2495
	17.0589	2.2538	15.3614	2.2486
	17.0709	2.2532	15.3736	2.2492
	17.083	2.2535	15.3844	2.2483
	17.0965	2.2538	15.3953	2.2489
	17.1085	2.2529	15.4075	2.2486
	17.1206	2.2526	15.4183	2.2486
	17.1341	2.2523	15.4291	2.2486
	17.1461	2.2517	15.4413	2.2486
	17.1581	2.2514	15.4522	2.2483
	17.1717	2.2511	15.463	2.2486
	17.1837	2.252	15.4752	2.2486
	17.1958	2.2504	15.4861	2.2486
	17.2093	2.2514	15.4969	2.248
	17.2213	2.2507	15.5091	2.2483
	17.2364	2.2495	15.52	2.2489
	17.2484	2.2495	15.5308	2.2486
	17.2619	2.2486	15.543	2.2483
	17.2739	2.2495	15.5539	2.2483
	17.286	2.2483	15.5647	2.2486
	17.2995	2.2498	15.5769	2.2483
	17.3115	2.2498	15.5878	2.2473
	17.3236	2.2486	15.5986	2.2476
	17.3371	2.2486	15.6108	2.248
	17.3491	2.248	15.6217	2.2473
	17.3612	2.2489	15.6325	2.2473
	17.3747	2.2476	15.6447	2.2476
	17.3867	2.2476	15.6555	2.2476
	17.3988	2.247	15.6664	2.248
	17.4123	2.2464	15.6786	2.2473
	17.4243	2.2464	15.6894	2.247
	17.4364	2.2458	15.7003	2.2467
	17.4499	2.2461	15.7125	2.247
	17.4619	2.247	15.7233	2.2467
	17.4739	2.2449	15.7342	2.247
	17.4875	2.2458	15.7464	2.2467
	17.4995	2.2458	15.7572	2.2467
	17.5115	2.2455	15.7681	2.2467
	17.5251	2.2445	15.7803	2.2467
	17.5371	2.2442	15.7911	2.2464
	17.5491	2.2439	15.802	2.247
	17.5627	2.2436	15.8142	2.2461
	17.5747	2.2445	15.825	2.2467
	17.5867	2.2445	15.8359	2.2461
	17.6003	2.2439	15.8481	2.2461
	17.6123	2.2433	15.8589	2.2461
	17.6243	2.243	15.8697	2.2458
	17.6379	2.2421	15.8819	2.2461
	17.6499	2.2424	15.8928	2.2455
	17.6619	2.2411	15.9036	2.2455
	17.6755	2.2424	15.9158	2.2455
	17.6875	2.2414	15.9267	2.2458
	17.6995	2.2411	15.9375	2.2455
	17.713	2.2411	15.9497	2.2452
	17.7251	2.2411	15.9606	2.2455
	17.7371	2.2414	15.9714	2.2458
	17.7506	2.2408	15.9836	2.2458
	17.7627	2.2405	15.9945	2.2455
	17.7747	2.2402	16.0053	2.2455
	17.7882	2.2399	16.0175	2.2449
	17.8003	2.2399	16.0284	2.2449
	17.8123	2.2399	16.0392	2.2449
	17.8258	2.2383	16.0514	2.2449
	17.8379	2.2399	16.0622	2.2449
	17.8499	2.238	16.0731	2.2449
	17.8634	2.2377	16.0853	2.2445
	17.8755	2.2374	16.0962	2.2442
	17.8875	2.2383	16.107	2.2445
	17.901	2.2374	16.1192	2.2449
	17.913	2.2368	16.13	2.2449
	17.9251	2.2374	16.1409	2.2445
	17.9386	2.238	16.1531	2.2445
	17.9506	2.2374	16.1639	2.2442
	17.9627	2.2359	16.1748	2.2442
	17.9762	2.2362	16.187	2.2439
	17.9882	2.2356	16.1978	2.2436
	18.0003	2.2352	16.2087	2.2439
	18.0138	2.2352	16.2209	2.243
	18.0258	2.2359	16.2317	2.2436
	18.0379	2.2359	16.2426	2.2439
	18.0514	2.2346	16.2548	2.2433
	18.0634	2.2349	16.2656	2.243
	18.0755	2.2352	16.2765	2.2433
	18.089	2.2346	16.2887	2.2433
	18.101	2.2349	16.2995	2.2433
	18.1131	2.2337	16.3103	2.243
	18.1266	2.2328	16.3225	2.2433
	18.1386	2.234	16.3334	2.2424
	18.1506	2.2328	16.3442	2.2424
	18.1642	2.2334	16.3564	2.2427
	18.1762	2.2325	16.3673	2.2418
	18.1882	2.2312	16.3781	2.2421
	18.2018	2.2318	16.3903	2.2411
	18.2138	2.2318	16.4012	2.2418
	18.2258	2.2309	16.412	2.2414
	18.2394	2.2309	16.4242	2.2418
	18.2514	2.2318	16.4351	2.2414
	18.2634	2.2306	16.4459	2.2411
	18.277	2.2318	16.4581	2.2408
	18.289	2.2312	16.469	2.2411
	18.301	2.2303	16.4798	2.2399
	18.3146	2.2297	16.492	2.2402
	18.3266	2.229	16.5028	2.2408
	18.3386	2.2297	16.5137	2.2405
	18.3522	2.2284	16.5259	2.2402
	18.3642	2.2278	16.5368	2.2399
	18.3762	2.2275	16.5476	2.2399
	18.3897	2.2272	16.5598	2.2393
	18.4018	2.2275	16.5706	2.2393
	18.4138	2.2269	16.5815	2.2396
	18.4274	2.2278	16.5937	2.2402
	18.4394	2.2266	16.6045	2.2399
	18.4514	2.2263	16.6154	2.2396
	18.4649	2.2266	16.6276	2.2396
	18.477	2.2275	16.6384	2.239
	18.489	2.2269	16.6493	2.2396
	18.5025	2.2266	16.6615	2.239
	18.5146	2.2266	16.6723	2.2387
	18.5266	2.2269	16.6832	2.2396
	18.5401	2.2256	16.6954	2.2387
	18.5522	2.2259	16.7062	2.2387
	18.5642	2.2253	16.7171	2.2396
	18.5777	2.225	16.7293	2.238
	18.5897	2.2244	16.7401	2.2387
	18.6018	2.2247	16.7509	2.2383
	18.6153	2.2247	16.7631	2.2383
	18.6273	2.2253	16.774	2.238
	18.6394	2.2235	16.7848	2.238
	18.6529	2.2235	16.797	2.238
	18.6649	2.2222	16.8079	2.2368
	18.677	2.2222	16.8187	2.2368
	18.6905	2.2213	16.8309	2.2374
	18.7025	2.2216	16.8418	2.2371
	18.7146	2.2219	16.8526	2.2365
	18.7281	2.221	16.8648	2.2352
	18.7401	2.2219	16.8757	2.2356
	18.7522	2.2207	16.8865	2.2371
	18.7657	2.2204	16.8987	2.2356
	18.7777	2.2204	16.9096	2.2359
	18.7898	2.2197	16.9204	2.2356
	18.8033	2.2204	16.9326	2.2368
	18.8153	2.2194	16.9434	2.2362
	18.8273	2.2197	16.9543	2.2356
	18.8409	2.2182	16.9665	2.2346
	18.8529	2.2185	16.9774	2.2346
	18.865	2.2191	16.9882	2.2359
	18.8785	2.2188	17.0004	2.2362
	18.8905	2.2176	17.0112	2.2352
	18.9025	2.2182	17.0221	2.2352
	18.9161	2.2173	17.0343	2.2346
	18.9281	2.2173	17.0451	2.2349
	18.9401	2.2179	17.056	2.2346
	18.9537	2.2166	17.0682	2.2346
	18.9657	2.216	17.079	2.2346
	18.9777	2.2166	17.0899	2.2346
	18.9913	2.216	17.1021	2.234
	19.0033	2.2166	17.1129	2.2349
	19.0153	2.2163	17.1238	2.234
	19.0289	2.2151	17.136	2.2346
	19.0409	2.2145	17.1468	2.2334
	19.0529	2.2145	17.1577	2.234
	19.0664	2.2132	17.1699	2.234
	19.0785	2.2126	17.1807	2.2334
	19.0905	2.2126	17.1915	2.2331
	19.1041	2.2123	17.2037	2.2331
	19.1161	2.2126	17.2146	2.2337
	19.1281	2.2117	17.2254	2.2325
	19.1416	2.2114	17.2376	2.2321
	19.1537	2.2117	17.2485	2.2321
	19.1657	2.2123	17.2593	2.2318
	19.1792	2.212	17.2715	2.2318
	19.1913	2.2114	17.2824	2.2325
	19.2033	2.2114	17.2932	2.2315
	19.2168	2.2108	17.3054	2.2309
	19.2289	2.2117	17.3163	2.2309
	19.2409	2.2111	17.3271	2.2306
	19.2544	2.2098	17.3393	2.2306
	19.2665	2.2095	17.3502	2.2306
	19.2785	2.2092	17.361	2.2309
	19.292	2.2083	17.3732	2.2306
	19.3041	2.2089	17.384	2.2303
	19.3161	2.2089	17.3949	2.2306
	19.3296	2.208	17.4071	2.2306
	19.3416	2.2083	17.418	2.2306
	19.3537	2.2064	17.4288	2.2306
	19.3672	2.2077	17.441	2.2303
	19.3792	2.207	17.4518	2.2306
	19.3913	2.2067	17.4627	2.2297
	19.4048	2.208	17.4749	2.2297
	19.4168	2.2058	17.4857	2.2297
	19.4289	2.2064	17.4966	2.229
	19.4424	2.2073	17.5088	2.2294
	19.4544	2.2061	17.5196	2.2294
	19.4665	2.2046	17.5305	2.2294
	19.48	2.2052	17.5427	2.2297
	19.492	2.2046	17.5535	2.2284
	19.504	2.2042	17.5644	2.2284
	19.5176	2.2046	17.5766	2.2287
	19.5296	2.2027	17.5874	2.2284
	19.5417	2.203	17.5983	2.2281
	19.5552	2.2018	17.6105	2.2278
	19.5672	2.2021	17.6213	2.2281
	19.5792	2.2024	17.6321	2.2278
	19.5928	2.2015	17.6443	2.2278
	19.6048	2.2008	17.6552	2.2275
	19.6168	2.2008	17.666	2.2272
	19.6304	2.2005	17.6782	2.2269
	19.6424	2.2015	17.6891	2.2259
	19.6544	2.2011	17.6999	2.2259
	19.668	2.2002	17.7121	2.2272
	19.68	2.1993	17.723	2.2259
	19.692	2.1993	17.7338	2.2259
	19.7056	2.1993	17.746	2.2256
	19.7176	2.1987	17.7569	2.2253
	19.7296	2.1974	17.7677	2.2253
	19.7431	2.1968	17.7799	2.2256
	19.7552	2.1968	17.7908	2.2247
	19.7672	2.1968	17.8016	2.2253
	19.7808	2.1965	17.8138	2.2247
	19.7928	2.1968	17.8246	2.2241
	19.8048	2.1962	17.8355	2.2241
	19.8183	2.1959	17.8477	2.2247
	19.8304	2.1956	17.8586	2.2235
	19.8424	2.1953	17.8694	2.2235
	19.8559	2.1956	17.8816	2.2238
	19.868	2.1965	17.8924	2.2232
	19.88	2.1965	17.9033	2.2232
	19.8935	2.1956	17.9155	2.2235
	19.9056	2.1949	17.9263	2.2222
	19.9176	2.1946	17.9372	2.2222
	19.9311	2.1956	17.9494	2.2222
	19.9432	2.194	17.9602	2.2222
	19.9552	2.1937	17.9711	2.2225
	19.9687	2.1943	17.9833	2.2222
	19.9808	2.1934	17.9941	2.221
	19.9928	2.1918	18.005	2.2204
	20.0063	2.1922	18.0172	2.2204
	20.0184	2.1915	18.028	2.2204
	20.0304	2.1918	18.0389	2.2204
	20.0439	2.1918	18.0511	2.2201
	20.0559	2.1912	18.0619	2.2204
	20.068	2.1909	18.0727	2.2201
	20.0815	2.1906	18.0849	2.2201
	20.0935	2.1909	18.0958	2.2197
	20.1056	2.19	18.1066	2.2188
	20.1191	2.1897	18.1188	2.2194
	20.1311	2.1894	18.1297	2.2188
	20.1432	2.1894	18.1405	2.2191
	20.1567	2.19	18.1527	2.2185
	20.1687	2.1887	18.1636	2.2185
	20.1807	2.1881	18.1744	2.2188
	20.1958	2.1878	18.1866	2.2179
	20.2093	2.1872	18.1975	2.2188
	20.2214	2.1872	18.2083	2.2182
	20.2334	2.1878	18.2205	2.2176
	20.2469	2.1869	18.2314	2.2173
	20.2589	2.1875	18.2422	2.217
	20.271	2.1872	18.2544	2.216
	20.2845	2.1863	18.2653	2.2163
	20.2965	2.186	18.2761	2.2157
	20.3086	2.186	18.2883	2.2154
	20.3221	2.185	18.2992	2.2151
	20.3341	2.1853	18.31	2.2142
	20.3462	2.1856	18.3222	2.2148
	20.3597	2.186	18.333	2.2142
	20.3717	2.1841	18.3439	2.2145
	20.3838	2.1838	18.3561	2.2142
	20.3973	2.1828	18.3669	2.2139
	20.4093	2.1841	18.3778	2.2139
	20.4214	2.1825	18.39	2.2139
	20.4349	2.1825	18.4008	2.2135
	20.4469	2.1828	18.4117	2.2139
	20.459	2.1835	18.4239	2.2135
	20.4725	2.1822	18.4347	2.2126
	20.4845	2.1825	18.4456	2.2129
	20.4965	2.1822	18.4578	2.212
	20.5101	2.1819	18.4686	2.212
	20.5221	2.1807	18.4794	2.2114
	20.5341	2.181	18.4917	2.2114
	20.5477	2.1816	18.5025	2.2108
	20.5597	2.1804	18.5133	2.2108
	20.5717	2.1804	18.5255	2.2098
	20.5853	2.1801	18.5364	2.2095
	20.5973	2.1791	18.5472	2.2098
	20.6093	2.1791	18.5594	2.2101
	20.6229	2.1788	18.5703	2.2089
	20.6349	2.1785	18.5811	2.2089
	20.6469	2.1794	18.5933	2.2086
	20.6605	2.1782	18.6042	2.2086
	20.6725	2.1779	18.615	2.207
	20.6845	2.1779	18.6272	2.2077
	20.6981	2.1779	18.6381	2.2073
	20.7101	2.1773	18.6489	2.2064
	20.7221	2.176	18.6611	2.2058
	20.7356	2.1763	18.672	2.2058
	20.7477	2.1757	18.6828	2.2049
	20.7597	2.176	18.695	2.2055
	20.7733	2.1748	18.7059	2.2058
	20.7853	2.1751	18.7167	2.2049
	20.7973	2.1754	18.7289	2.2049
	20.8108	2.1745	18.7398	2.2049
	20.8229	2.1745	18.7506	2.2046
	20.8349	2.1742	18.7628	2.2033
	20.8484	2.1745	18.7736	2.2036
	20.8605	2.1739	18.7845	2.203
	20.8725	2.1723	18.7967	2.2024
	20.886	2.1726	18.8075	2.2027
	20.8981	2.1723	18.8184	2.2021
	20.9101	2.1735	18.8306	2.2011
	20.9236	2.1735	18.8414	2.2011
	20.9356	2.1723	18.8523	2.2008
	20.9477	2.1723	18.8645	2.2015
	20.9612	2.1723	18.8753	2.2002
	20.9733	2.1723	18.8862	2.2011
	20.9853	2.1708	18.8984	2.2002
	20.9988	2.1714	18.9092	2.2002
	21.0108	2.1711	18.92	2.199
	21.0229	2.1711	18.9323	2.1993
	21.0364	2.1708	18.9431	2.1984
	21.0484	2.1704	18.9539	2.198
	21.0635	2.1704	18.9661	2.1977
	21.0755	2.1708	18.977	2.1977
	21.089	2.1711	18.9878	2.1968
	21.1011	2.1698	19	2.1959
	21.1131	2.1692	19.0109	2.1959
	21.1281	2.1683	19.0217	2.1949
	21.1417	2.1698	19.0339	2.1953
	21.1537	2.1692	19.0448	2.1946
	21.1657	2.1683	19.0556	2.1943
	21.1793	2.1689	19.0678	2.194
	21.1913	2.1667	19.0787	2.1934
	21.2033	2.168	19.0895	2.1931
	21.2169	2.1667	19.1017	2.1928
	21.2289	2.167	19.1126	2.1922
	21.2409	2.167	19.1234	2.1915
	21.2544	2.167	19.1356	2.1918
	21.2665	2.1667	19.1465	2.1909
	21.2785	2.1655	19.1573	2.1912
	21.292	2.1655	19.1695	2.19
	21.3041	2.1649	19.1804	2.1894
	21.3161	2.1661	19.1912	2.19
	21.3296	2.1649	19.2034	2.1881
	21.3417	2.1639	19.2142	2.1891
	21.3537	2.1639	19.2251	2.1881
	21.3672	2.1624	19.2373	2.1881
	21.3793	2.1624	19.2481	2.1875
	21.3913	2.1627	19.259	2.1875
	21.4048	2.1624	19.2712	2.1866
	21.4169	2.1627	19.282	2.1866
	21.4289	2.1624	19.2929	2.1856
	21.4424	2.1611	19.3051	2.1853
	21.4545	2.1615	19.3159	2.1844
	21.4665	2.1624	19.3268	2.1841
	21.48	2.1615	19.339	2.1841
	21.492	2.1618	19.3498	2.1838
	21.5041	2.1618	19.3606	2.1828
	21.5176	2.1618	19.3729	2.1828
	21.5297	2.1602	19.3837	2.1825
	21.5417	2.1599	19.3945	2.1822
	21.5552	2.1596	19.4067	2.181
	21.5672	2.1605	19.4176	2.1807
	21.5793	2.1587	19.4284	2.1797
	21.5928	2.1596	19.4406	2.1797
	21.6048	2.1587	19.4515	2.1791
	21.6169	2.1593	19.4623	2.1797
	21.6304	2.1584	19.4745	2.1788
	21.6424	2.1577	19.4854	2.1782
	21.6545	2.158	19.4962	2.1776
	21.668	2.158	19.5084	2.1773
	21.68	2.1571	19.5193	2.1763
	21.6921	2.1568	19.5301	2.1751
	21.7056	2.1565	19.5423	2.1751
	21.7176	2.1565	19.5532	2.1748
	21.7296	2.1562	19.564	2.1745
	21.7432	2.1568	19.5762	2.1745
	21.7552	2.1565	19.5871	2.1732
	21.7672	2.1565	19.5979	2.1729
	21.7808	2.1553	19.6101	2.1732
	21.7928	2.1556	19.621	2.1714
	21.8048	2.1562	19.6318	2.1717
	21.8184	2.1553	19.644	2.1708
	21.8304	2.1559	19.6548	2.1708
	21.8424	2.1556	19.6657	2.1698
	21.856	2.1537	19.6779	2.1701
	21.868	2.1537	19.6887	2.1692
	21.88	2.1528	19.6996	2.1692
	21.8936	2.1537	19.7118	2.1686
	21.9056	2.1543	19.7226	2.168
	21.9176	2.1537	19.7335	2.1677
	21.9312	2.1537	19.7457	2.1667
	21.9432	2.1518	19.7565	2.1649
	21.9552	2.1522	19.7674	2.1655
	21.9688	2.1518	19.7796	2.1649
	21.9808	2.1515	19.7904	2.1652
	21.9928	2.1515	19.8013	2.1642
	22.0064	2.1518	19.8135	2.1636
	22.0184	2.1518	19.8243	2.1633
	22.0304	2.15	19.8351	2.1627
	22.0439	2.1512	19.8473	2.1624
	22.056	2.1503	19.8582	2.1621
	22.068	2.1503	19.869	2.1608
	22.0815	2.15	19.8812	2.1605
	22.0936	2.1491	19.8921	2.1605
	22.1056	2.1487	19.9029	2.1599
	22.1191	2.1497	19.9151	2.159
	22.1312	2.1491	19.926	2.1584
	22.1432	2.1484	19.9368	2.1577
	22.1567	2.1487	19.949	2.1577
	22.1687	2.1494	19.9599	2.1571
	22.1808	2.1472	19.9707	2.1562
	22.1943	2.1481	19.9829	2.1553
	22.2064	2.1472	19.9938	2.1559
	22.2184	2.1472	20.0046	2.1559
	22.2319	2.1472	20.0168	2.1549
	22.2439	2.146	20.0277	2.1543
	22.256	2.1469	20.0385	2.1553
	22.2695	2.146	20.0507	2.1537
	22.2815	2.1456	20.0616	2.1543
	22.2936	2.1463	20.0724	2.1537
	22.3071	2.1456	20.0846	2.1528
	22.3191	2.145	20.0954	2.1531
	22.3312	2.1447	20.1063	2.1522
	22.3447	2.1447	20.1185	2.1525
	22.3567	2.1441	20.1293	2.1515
	22.3688	2.1441	20.1402	2.1515
	22.3823	2.1441	20.1524	2.1506
	22.3943	2.1438	20.1632	2.1512
	22.4063	2.1438	20.1741	2.1503
	22.4199	2.1438	20.1863	2.1509
	22.4319	2.1429	20.1971	2.15
	22.444	2.1441	20.208	2.15
	22.4575	2.1422	20.2202	2.1491
	22.4695	2.1425	20.231	2.1491
	22.4815	2.1419	20.2419	2.1484
	22.4951	2.1429	20.2541	2.1481
	22.5071	2.1413	20.2649	2.1484
	22.5191	2.1422	20.2757	2.1478
	22.5327	2.1416	20.2879	2.1472
	22.5447	2.1404	20.2988	2.1466
	22.5567	2.141	20.3096	2.1463
	22.5703	2.1404	20.3218	2.1466
	22.5823	2.1407	20.3327	2.1456
	22.5943	2.1398	20.3435	2.1444
	22.6079	2.1394	20.3557	2.1453
	22.6199	2.1391	20.3666	2.1444
	22.6319	2.1391	20.3774	2.1444
	22.6455	2.1391	20.3896	2.1441
	22.6575	2.1391	20.4005	2.1435
	22.6695	2.1385	20.4113	2.1435
	22.6831	2.1385	20.4235	2.1432
	22.6951	2.1382	20.4344	2.1429
	22.7071	2.1379	20.4452	2.1419
	22.7206	2.1373	20.4574	2.1422
	22.7327	2.1373	20.4683	2.1416
	22.7447	2.137	20.4791	2.1419
	22.7582	2.1379	20.4913	2.1416
	22.7703	2.136	20.5022	2.1407
	22.7823	2.1367	20.513	2.141
	22.7958	2.136	20.5252	2.1404
	22.8079	2.1363	20.536	2.1398
	22.8199	2.1363	20.5469	2.1398
	22.8334	2.1354	20.5591	2.1394
	22.8455	2.136	20.5699	2.1391
	22.8575	2.1357	20.5808	2.1391
	22.871	2.1345	20.593	2.1391
	22.8831	2.1348	20.6038	2.1379
	22.8951	2.1339	20.6147	2.1376
	22.9086	2.1342	20.6269	2.1382
	22.9206	2.1345	20.6377	2.1376
	22.9327	2.1336	20.6486	2.1379
	22.9462	2.1342	20.6608	2.1376
	22.9582	2.1339	20.6716	2.1363
	22.9703	2.1339	20.6825	2.137
	22.9838	2.1339	20.6947	2.1367
	22.9958	2.1339	20.7055	2.1363
	23.0079	2.1326	20.7163	2.1357
	23.0214	2.1326	20.7285	2.1351
	23.0334	2.1323	20.7394	2.1348
	23.0455	2.132	20.7502	2.1342
	23.059	2.1326	20.7624	2.1348
	23.071	2.1323	20.7733	2.1345
	23.0831	2.1323	20.7841	2.1339
	23.0966	2.1323	20.7963	2.1332
	23.1086	2.1323	20.8072	2.1342
	23.1207	2.1311	20.818	2.1339
	23.1342	2.1308	20.8302	2.1336
	23.1462	2.1311	20.8411	2.1329
	23.1582	2.1301	20.8519	2.1329
	23.1718	2.1295	20.8641	2.1339
	23.1838	2.1301	20.875	2.1339
	23.1958	2.1298	20.8858	2.1332
	23.2094	2.1305	20.898	2.1332
	23.2214	2.1295	20.9089	2.132
	23.2334	2.1289	20.9197	2.132
	23.247	2.1286	20.9319	2.1317
	23.259	2.1292	20.9428	2.1298
	23.271	2.1286	20.9536	2.1308
	23.2846	2.1292	20.9658	2.1305
	23.2966	2.1283	20.9766	2.1314
	23.3086	2.1286	20.9875	2.1308
	23.3222	2.1283	20.9997	2.1298
	23.3342	2.1274	21.0105	2.1305
	23.3462	2.1289	21.0214	2.1298
	23.3597	2.1277	21.0336	2.1292
	23.3718	2.1274	21.0444	2.1292
	23.3838	2.1264	21.0553	2.1289
	23.3973	2.1267	21.0675	2.1283
	23.4094	2.1258	21.0783	2.1286
	23.4214	2.1264	21.0892	2.1286
	23.4349	2.1255	21.1014	2.1283
	23.447	2.1264	21.1122	2.1289
	23.459	2.1249	21.1231	2.128
	23.4725	2.1249	21.1353	2.1283
	23.4846	2.1255	21.1461	2.128
	23.4966	2.1255	21.1569	2.128
	23.5101	2.1264	21.1691	2.128
	23.5222	2.1249	21.18	2.128
	23.5342	2.1246	21.1908	2.1277
	23.5477	2.1233	21.203	2.128
	23.5598	2.123	21.2139	2.1277
	23.5718	2.1233	21.2247	2.1274
	23.5853	2.1246	21.2369	2.1277
	23.5973	2.123	21.2478	2.1267
	23.6094	2.123	21.2586	2.127
	23.6229	2.1224	21.2708	2.1274
	23.6349	2.1218	21.2817	2.127
	23.647	2.1233	21.2925	2.1274
	23.6605	2.1212	21.3047	2.1258
	23.6725	2.1224	21.3156	2.1261
	23.6846	2.1221	21.3264	2.1261
	23.6981	2.1208	21.3386	2.1255
	23.7101	2.1218	21.3495	2.1264
	23.7222	2.1215	21.3603	2.1255
	23.7357	2.1208	21.3725	2.1267
	23.7477	2.1202	21.3834	2.1249
	23.7598	2.1212	21.3942	2.1249
	23.7733	2.1215	21.4064	2.1258
	23.7853	2.1215	21.4172	2.1258
	23.7974	2.1199	21.4281	2.1255
	23.8109	2.1208	21.4403	2.1246
	23.8229	2.1199	21.4511	2.1252
	23.8349	2.1199	21.462	2.1249
	23.8485	2.1193	21.4742	2.1246
	23.8605	2.1196	21.485	2.1249
	23.8725	2.1184	21.4959	2.1246
	23.8861	2.1184	21.5081	2.1246
	23.8981	2.1184	21.5189	2.1239
	23.9101	2.1181	21.5298	2.1239
	23.9237	2.1184	21.542	2.1246
	23.9357	2.1174	21.5528	2.1239
	23.9477	2.1174	21.5637	2.1243
	23.9613	2.1184	21.5759	2.1236
	23.9733	2.1181	21.5867	2.1236
	23.9853	2.1168	21.5975	2.1239
	23.9989	2.1171	21.6097	2.1236
	24.0109	2.1174	21.6206	2.1243
	24.0229	2.1162	21.6314	2.1236
	24.0364	2.1162	21.6436	2.1239
	24.0485	2.1168	21.6545	2.1236
	24.0605	2.1162	21.6653	2.1239
	24.074	2.1156	21.6775	2.1239
	24.0861	2.115	21.6884	2.1239
	24.0981	2.1143	21.6992	2.123
	24.1116	2.1153	21.7114	2.1236
	24.1237	2.1137	21.7223	2.1224
	24.1357	2.115	21.7331	2.1233
	24.1492	2.1137	21.7453	2.1233
	24.1613	2.114	21.7562	2.123
	24.1733	2.1131	21.767	2.123
	24.1868	2.114	21.7792	2.1224
	24.1989	2.1131	21.7901	2.123
	24.2109	2.114	21.8009	2.123
	24.2244	2.1131	21.8131	2.123
	24.2365	2.1134	21.8239	2.123
	24.2485	2.1125	21.8348	2.1233
	24.262	2.1115	21.847	2.1227
	24.274	2.1115	21.8578	2.123
	24.2861	2.1122	21.8687	2.123
	24.2996	2.1115	21.8809	2.1221
	24.3116	2.1131	21.8917	2.1227
	24.3237	2.1115	21.9026	2.123
	24.3372	2.1122	21.9148	2.1227
	24.3492	2.1109	21.9256	2.123
	24.3613	2.1115	21.9365	2.1227
	24.3748	2.11	21.9487	2.123
	24.3868	2.1112	21.9595	2.1215
	24.3989	2.1097	21.9704	2.123
	24.4124	2.1097	21.9826	2.123
	24.4244	2.1106	21.9934	2.123
	24.4365	2.1094	22.0043	2.1221
	24.45	2.1091	22.0165	2.1224
	24.462	2.1094	22.0273	2.1221
	24.474	2.1084	22.0382	2.1227
	24.4876	2.1084	22.0504	2.1221
	24.4996	2.1084	22.0612	2.1221
	24.5116	2.1081	22.072	2.1224
	24.5252	2.1091	22.0842	2.1224
	24.5372	2.1078	22.0951	2.1215
	24.5492	2.1088	22.1059	2.1224
	24.5628	2.1081	22.1181	2.123
	24.5748	2.1081	22.129	2.1221
	24.5868	2.1075	22.1398	2.123
	24.6004	2.1075	22.152	2.1233
	24.6154	2.1057	22.1629	2.1224
	24.6274	2.1057	22.1737	2.1221
	24.6395	2.1063	22.1859	2.1221
	24.653	2.105	22.1968	2.123
	24.665	2.105	22.2076	2.1221
	24.6771	2.1044	22.2198	2.123
	24.6906	2.1047	22.2307	2.1218
	24.7026	2.1047	22.2415	2.1224
	24.7147	2.1047	22.2537	2.1212
	24.7282	2.1044	22.2645	2.1221
	24.7402	2.105	22.2754	2.1221
	24.7523	2.1038	22.2876	2.1221
	24.7658	2.1038	22.2984	2.1224
	24.7778	2.1035	22.3093	2.1221
	24.7899	2.1041	22.3215	2.123
	24.8034	2.1035	22.3323	2.123
	24.8154	2.1032	22.3432	2.1218
	24.8274	2.1022	22.3554	2.1212
	24.841	2.1029	22.3662	2.1218
	24.853	2.1022	22.3771	2.1221
	24.865	2.1022	22.3893	2.1233
	24.8786	2.1016	22.4001	2.1224
	24.8906	2.1029	22.411	2.1224
	24.9026	2.1013	22.4232	2.123
	24.9162	2.1022	22.434	2.1221
	24.9282	2.1016	22.4449	2.1218
	24.9402	2.1001	22.4571	2.123
	24.9538	2.1013	22.4679	2.1233
	24.9658	2.101	22.4788	2.123
	24.9778	2.0998	22.491	2.1221
	24.9914	2.0995	22.5018	2.1227
	25.0034	2.1004	22.5126	2.1218
	25.0154	2.0991	22.5248	2.123
[truncated: 6,858 more rows]

## Sheet: Figure 2b-c
		1st Plateau Voltage (V)	2nd Plateau Voltage (V)
	4 M DME	2.2599	2.112
	4 M DME	2.25465	2.1021
	DME-TTE 4:6	2.2638	2.1024
	DME-TTE 4:6	2.26115	2.1032
	DME-TTE 1:1	2.274	2.10245
	DME-TTE 1:1	2.2717	2.10395
	DME-TTE 6:4	2.2672	2.0801
	DME-TTE 6:4	2.2937	2.103
	DOL-DME	2.2987	2.08175
	DOL-DME	2.29125	2.0729
	THF	2.3073	2.097
	THF	2.313	2.0959
	2 M DME	2.30795	2.09265
	2 M DME	2.31195	2.0841
	DME	2.34975	2.0688
	DME	2.33645	2.07775
	G4	2.4337	1.99545
	G4	2.43675	1.9962

## Sheet: Figure 2e
		Unclustered Li (%)
	DME	15.95
	DME-TTE 1:1	6.87

## Sheet: Figure 2f
		Li Diffusivity (cm^2 s^-1)	Toluene Diffusivity (cm^2 s^-1)	Li/Tol Diffusivity
	DME	1.075e-05	3.8655e-05	0.2781
	DME-TTE 1:1	5.3373e-06	2.8883e-05	0.18479

## Sheet: Figure 3b-c
		Polysulfide Solubility (mM)
	4 M DME	3.886	4.16311
	DME-TTE 4:6	83.1	2.40788
	DME-TTE 1:1	223.7	1.29557
	DME-TTE 6:4	509.5	0.26255
	DOL-DME	691.5	-0.15672
	THF	963	-0.63677
	2 M DME	922.5	-0.99177
	DME	1747	-1.62014

## Sheet: Figure 3d-e
		Initial Discharge Capacity (mAh/g)	Average CE (%)
	4 M DME	1161.04	95.863
	4 M DME	1199.01	96.2703
	DME-TTE 4:6	1061.72	94.2525
	DME-TTE 4:6	1079.58	94.581
	DME-TTE 1:1	1014.35	90.676
	DME-TTE 1:1	1027.76	92.2731
	DME-TTE 6:4	1068.44	90.961
	DME-TTE 6:4	996.693	89.2717
	DOL-DME	925.452	87.7578
	DOL-DME	925.675	89.5304
	THF	805.375	90.47
	THF	940.765	88.15
	2 M DME	1072.32	84.4181
	2 M DME	1064.4	81.937
	DME	926.626	80.65
	DME	916.214	72.3388

## Sheet: Figure 4a-c
		Solvation Energy (kJ/mol)	Coulombic efficiency (%)				Average CE (%)	Standard Deviation (%)		Coulombic efficiency (%)				Average CE (%)	Standard Deviation (%)
	1 M THF	-13.98	80.91	82.54	74.83	74.69	78.2425	4.07633	1M THF	75.59	74.88	74.35		74.94	0.62217
	1 M DD	-12.133	91.32	90.32	90.31	87.72	89.9175	1.53971	1M DD	86.51	90.31	90.8	92.39	90.0025	2.49187
	1 M DME-TTE 6:4	-11.963	85.18	83.13	86.38		84.8967	1.64342	1M DT6-4	81.63	78.83	84.67	83.13	82.065	2.48829
	1 M DME-TTE 1:1	-10.08	91.73	86.35	92.17	88.06	89.5775	2.83278	1M DT1-1	88.99	87.46	86.04	82.08	86.1425	2.96415
	1 M DME-TTE 4:6	-6.8742	92.09	91.93	92.99		92.3367	0.57143	1M DT4-6	87.55	90.54	92.78	92.24	90.7775	2.35387
	4 M DME	-1.7278	94.47	99.98	98.84		97.7633	2.90851	4M DME	90.47	94.96	93.74	91.41	92.645	2.06673

## Sheet: Figure 4h
		Elemental Ratio	Elemental Ratio	Elemental Ratio
		C/O	F/O	S/O
	1 M LiTFSI DME	0.52605	0.28783	0.10883
	1 M LiTFSI DME-TTE	1.20933	0.4203	0.11413
	1 M LiTFSI DME w/ LiPS	0.59705	0.11658	0.20061
	1 M LiTFSI DME-TTE w/ LiPS	0.61494	0.17836	0.35308
